# Supplementary material for: Bioinformatics analysis for the identification of differentially expressed genes and related signaling pathways in H. pylori-CagA transfected gastric cancer cells
Source: PeerJ. 2021 Apr 15;9:e11203. doi: 10.7717/peerj.11203 (PMC8053379; doi:10.7717/peerj.11203)
Supplement: Supplemental Information 1 [file peerj-09-11203-s001.xls]

## Sheet: mRNA_EAST_vs_EGFP.DE_ALL
transcript_id	gene_id	gene_name	feature_id	CagA_FPKM	EGFP_FPKM	log2(foldchange)	pvalue	qvalue	expression
ENST00000535035	ENSG00000116133	DHCR24	transcript	0.0182163	50.1825	-11.4277	8.7984e-22	2.26339e-17	down
ENST00000499044	ENSG00000132463	GRSF1	transcript	0.0262293	13.2347	-8.97893	3.82913e-13	2.91865e-10	down
ENST00000452508	ENSG00000149311	ATM	transcript	5.11121	0.0010375	12.2663	3.88203e-13	2.93721e-10	up
ENST00000333244	ENSG00000185567	AHNAK2	transcript	78.6635	0.202791	8.59956	5.28498e-13	3.77656e-10	up
ENST00000357337	ENSG00000005810	MYCBP2	transcript	10.5578	0.01574	9.38966	4.10774e-12	2.07199e-09	up
ENST00000431736	ENSG00000110344	UBE4A	transcript	12.3188	0.013105	9.87652	1.14764e-11	4.98278e-09	up
ENST00000388738	ENSG00000138688	KIAA1109	transcript	2.77379	0.0001385	14.2897	1.65116e-11	6.68913e-09	up
ENST00000404569	ENSG00000100335	MIEF1	transcript	13.3954	0.0132965	9.97647	1.45779e-10	3.66764e-08	up
ENST00000591247	ENSG00000161654	LSM12	transcript	14.6994	0.0140145	10.0346	1.59768e-10	3.94247e-08	up
ENST00000507711	ENSG00000075539	FRYL	transcript	6.83143	0.0041435	10.6871	1.98904e-10	4.63196e-08	up
ENST00000518235	ENSG00000161010	MRNIP	transcript	3.63445	134.469	-5.20939	8.27132e-10	1.50374e-07	down
ENST00000383432	ENSG00000017797	RALBP1	transcript	0.236312	13.3388	-5.81879	1.04998e-09	1.81891e-07	down
ENST00000526060	ENSG00000162298	SYVN1	transcript	13.5567	0.016564	9.67674	1.0807e-09	1.8596e-07	up
ENST00000562901	ENSG00000074696	HACD3	transcript	0.20485	16.5494	-6.33606	1.22961e-09	2.07082e-07	down
ENST00000381570	ENSG00000127870	RNF6	transcript	0.132666	9.29893	-6.13119	1.65874e-09	2.66434e-07	down
ENST00000252622	ENSG00000130332	LSM7	transcript	0.0835013	20.7127	-7.9545	5.64442e-09	6.95585e-07	down
ENST00000618441	ENSG00000015479	MATR3	transcript	2.26667e-05	2.57627	-16.7944	9.80211e-09	1.07188e-06	down
ENST00000540494	ENSG00000143870	PDIA6	transcript	0.267163	20.1166	-6.23453	1.04324e-08	1.13023e-06	down
ENST00000373808	ENSG00000148180	GSN	transcript	9.89083	0.0104815	9.8821	1.34505e-08	1.38284e-06	up
ENST00000377464	ENSG00000142599	RERE	transcript	4.0269	0.004197	9.90609	1.40019e-08	1.42371e-06	up
ENST00000366676	ENSG00000135801	TAF5L	transcript	0.040119	7.98825	-7.63745	1.98628e-08	1.88965e-06	down
ENST00000440309	ENSG00000163482	STK36	transcript	4.52014	0.0065955	9.42067	2.32517e-08	2.13435e-06	up
ENST00000354811	ENSG00000174748	RPL15	transcript	3.96023	111.119	-4.81037	3.08419e-08	2.70097e-06	down
ENST00000538545	ENSG00000072110	ACTN1	transcript	44.7003	0.2946	7.24538	4.37133e-08	3.553e-06	up
ENST00000563235	ENSG00000157106	SMG1	transcript	11.8805	0.0172895	9.42449	4.38024e-08	3.55743e-06	up
ENST00000468410	ENSG00000105856	HBP1	transcript	0.039973	4.99113	-6.9642	5.06637e-08	3.95986e-06	down
ENST00000646898	ENSG00000027697	IFNGR1	transcript	0.168467	13.0757	-6.27828	5.0832e-08	3.96761e-06	down
ENST00000557644	ENSG00000139350	NEDD1	transcript	0.0868837	12.709	-7.19255	7.08365e-08	5.16223e-06	down
ENST00000531904	ENSG00000118058	KMT2A	transcript	3.8634	0.010434	8.53243	7.78224e-08	5.55325e-06	up
ENST00000373991	ENSG00000171222	SCAND1	transcript	0.395034	14.6692	-5.21467	9.67783e-08	6.56892e-06	down
ENST00000289153	ENSG00000051382	PIK3CB	transcript	9.78283	0.05637	7.43918	1.26273e-07	8.18231e-06	up
ENST00000396401	ENSG00000187735	TCEA1	transcript	0.464811	19.2429	-5.37154	1.54858e-07	9.58204e-06	down
ENST00000262866	ENSG00000101082	SLA2	transcript	0.246489	8.71184	-5.14338	1.61373e-07	9.9018e-06	down
ENST00000306560	ENSG00000103044	HAS3	transcript	3.07092	0.0048755	9.29891	1.80141e-07	1.08427e-05	up
ENST00000640277	ENSG00000161057	PSMC2	transcript	2.01034	46.541	-4.53299	1.88377e-07	1.12046e-05	down
ENST00000377845	ENSG00000097021	ACOT7	transcript	8.9491	0.009118	9.93881	2.18693e-07	1.25929e-05	up
ENST00000588408	ENSG00000176563	CNTD1	transcript	0.0501527	3.68484	-6.19913	2.45865e-07	1.38125e-05	down
ENST00000306585	ENSG00000168802	CHTF8	transcript	26.904	0.431246	5.96317	2.58354e-07	1.43856e-05	up
ENST00000325881	ENSG00000157734	SNX22	transcript	1.33108	26.3666	-4.30804	2.6303e-07	1.4575e-05	down
ENST00000556794	ENSG00000156050	FAM161B	transcript	0.478225	16.0996	-5.0732	2.67193e-07	1.47818e-05	down
ENST00000379389	ENSG00000187608	ISG15	transcript	0.219682	240.399	-10.0958	3.36364e-07	1.77406e-05	down
ENST00000332129	ENSG00000116852	KIF21B	transcript	2.3447	0.007776	8.23616	3.94405e-07	2.01611e-05	up
ENST00000597987	ENSG00000182472	CAPN12	transcript	1.25968	31.1679	-4.62893	6.9479e-07	3.219e-05	down
ENST00000531349	ENSG00000131620	ANO1	transcript	2.4014	0.003627	9.37088	8.30467e-07	3.70577e-05	up
ENST00000546862	ENSG00000196531	NACA	transcript	0.268201	16.5151	-5.94433	9.31582e-07	4.07913e-05	down
ENST00000378043	ENSG00000167995	BEST1	transcript	0.13637	11.3847	-6.38343	1.27402e-06	5.2376e-05	down
ENST00000258873	ENSG00000103740	ACSBG1	transcript	0.130971	3.3663	-4.68385	1.35821e-06	5.51871e-05	down
ENST00000405392	ENSG00000138031	ADCY3	transcript	2.48739	0.0078915	8.30012	1.37092e-06	5.55386e-05	up
ENST00000368567	ENSG00000177954	RPS27	transcript	111.08	1528.84	-3.78276	1.57057e-06	6.19675e-05	down
ENST00000420765	ENSG00000168781	PPIP5K1	transcript	2.64416	2.65e-05	16.6065	1.59619e-06	6.27858e-05	up
ENST00000262854	ENSG00000086758	HUWE1	transcript	22.5508	0.744707	4.92036	1.69244e-06	6.5892e-05	up
ENST00000377419	ENSG00000096654	ZNF184	transcript	2.68281	0.0009465	11.4689	1.70175e-06	6.62041e-05	up
ENST00000568908	ENSG00000205336	ADGRG1	transcript	38.5303	1.17219	5.03871	1.77048e-06	6.80292e-05	up
ENST00000344774	ENSG00000188163	FAM166A	transcript	0.861937	19.411	-4.49315	1.77773e-06	6.8257e-05	down
ENST00000544583	ENSG00000159842	ABR	transcript	9.32001	0.001587	12.5198	1.81053e-06	6.9258e-05	up
ENST00000451429	ENSG00000130695	CEP85	transcript	0.193698	4.81991	-4.63713	1.86491e-06	7.09948e-05	down
ENST00000621421	ENSG00000150459	SAP18	transcript	0.112912	7.62388	-6.07726	1.87432e-06	7.12741e-05	down
ENST00000559345	ENSG00000185787	MORF4L1	transcript	0.103544	25.3135	-7.93352	1.88561e-06	7.16239e-05	down
ENST00000366559	ENSG00000117009	KMO	transcript	0.128641	3.19676	-4.63519	2.16475e-06	8.04162e-05	down
ENST00000370283	ENSG00000101199	ARFGAP1	transcript	0.278447	14.2084	-5.67319	2.25825e-06	8.32583e-05	down
ENST00000612778	ENSG00000185499	MUC1	transcript	16.19	0.0700935	7.8516	2.40061e-06	8.73181e-05	up
ENST00000401061	ENSG00000132763	MMACHC	transcript	1.88	24.6321	-3.71174	2.49809e-06	9.0448e-05	down
ENST00000358855	ENSG00000198000	NOL8	transcript	0.234387	4.97317	-4.4072	2.67658e-06	9.56653e-05	down
ENST00000554922	ENSG00000165521	EML5	transcript	0.031857	1.06631	-5.06487	2.76995e-06	9.84892e-05	down
ENST00000264818	ENSG00000105397	TYK2	transcript	0.0929377	4.73073	-5.66966	2.77507e-06	9.86031e-05	down
ENST00000304312	ENSG00000169020	ATP5ME	transcript	9.99015	189.965	-4.24908	2.84632e-06	0.000100579	down
ENST00000551897	ENSG00000135678	CPM	transcript	0.571454	17.8592	-4.96589	3.00633e-06	0.000105114	down
ENST00000506685	ENSG00000075539	FRYL	transcript	5.84886	0.0486515	6.90953	3.0503e-06	0.000106254	up
ENST00000540225	ENSG00000134202	GSTM3	transcript	1.08489	25.1903	-4.53725	3.19677e-06	0.000110608	down
ENST00000372407	ENSG00000142949	PTPRF	transcript	5.73643	0.0060785	9.88222	3.23047e-06	0.000111474	up
ENST00000512944	ENSG00000180104	EXOC3	transcript	0.0573923	6.44397	-6.81095	3.29254e-06	0.000113161	down
ENST00000301067	ENSG00000167548	KMT2D	transcript	18.786	0.737753	4.67037	3.35016e-06	0.00011491	up
ENST00000427908	ENSG00000213347	MXD3	transcript	0.822555	14.5456	-4.14432	3.35971e-06	0.0001152	down
ENST00000370695	ENSG00000198689	SLC9A6	transcript	0.0113593	0.925276	-6.34793	3.44402e-06	0.000117503	down
ENST00000409612	ENSG00000115762	PLEKHB2	transcript	0.329386	7.5369	-4.51612	3.67242e-06	0.000123818	down
ENST00000614245	ENSG00000063169	BICRA	transcript	4.42062	0.079611	5.79514	3.71358e-06	0.00012496	up
ENST00000393357	ENSG00000116793	PHTF1	transcript	0.0526457	2.96011	-5.81319	3.85762e-06	0.000128838	down
ENST00000371269	ENSG00000116133	DHCR24	transcript	126.411	5.38438	4.5532	4.78999e-06	0.000154511	up
ENST00000335185	ENSG00000186714	CCDC73	transcript	0.0381307	1.746	-5.51696	4.82878e-06	0.000155616	down
ENST00000328270	ENSG00000182095	TNRC18	transcript	6.39426	0.0271315	7.88066	4.90663e-06	0.000157483	up
ENST00000456822	ENSG00000085185	BCORL1	transcript	3.63028	0.062606	5.85763	5.07856e-06	0.000162167	up
ENST00000591909	ENSG00000176014	TUBB6	transcript	0.486089	12.0603	-4.6329	5.9572e-06	0.000185307	down
ENST00000325680	ENSG00000119596	YLPM1	transcript	15.4195	0.550582	4.80765	5.97515e-06	0.000185697	up
ENST00000389834	ENSG00000103978	TMEM87A	transcript	0.149903	13.6263	-6.50622	6.02914e-06	0.000186789	down
ENST00000423061	ENSG00000131018	SYNE1	transcript	0.854914	0.0141185	5.92012	6.31337e-06	0.000194098	up
ENST00000361203	ENSG00000151914	DST	transcript	10.1775	0.429789	4.56561	6.58973e-06	0.000201152	up
ENST00000538554	ENSG00000149716	LTO1	transcript	3.16467	49.4902	-3.96702	6.75927e-06	0.000205231	down
ENST00000552421	ENSG00000119596	YLPM1	transcript	6.34247	0.115851	5.7747	7.094e-06	0.000213567	up
ENST00000502534	ENSG00000109475	RPL34	transcript	8.14833	107.405	-3.72042	7.93102e-06	0.00023458	down
ENST00000225964	ENSG00000108821	COL1A1	transcript	3.83478	0.068359	5.80987	8.48152e-06	0.000248081	up
ENST00000530649	ENSG00000149591	TAGLN	transcript	0.180728	38.6993	-7.74235	8.5694e-06	0.000250295	down
ENST00000618411	ENSG00000087087	SRRT	transcript	0.240709	5.01995	-4.38231	9.60509e-06	0.000275617	down
ENST00000594797	ENSG00000229833	PET100	transcript	1.87699	31.9984	-4.0915	1.00553e-05	0.00028638	down
ENST00000355640	ENSG00000101966	XIAP	transcript	11.9242	0.172596	6.11036	1.01486e-05	0.000288693	up
ENST00000458234	ENSG00000196498	NCOR2	transcript	5.61654	0.106673	5.71842	1.03182e-05	0.000292573	up
ENST00000263377	ENSG00000141867	BRD4	transcript	11.9913	0.438638	4.77282	1.06514e-05	0.000300118	up
ENST00000381661	ENSG00000143882	ATP6V1C2	transcript	0.132361	21.5943	-7.35003	1.11083e-05	0.000310611	down
ENST00000450136	ENSG00000119401	TRIM32	transcript	4.61785	0.045782	6.6563	1.19012e-05	0.00032788	up
ENST00000414362	ENSG00000053524	MCF2L2	transcript	0.0834163	3.30945	-5.31012	1.26664e-05	0.000344898	down
ENST00000645119	ENSG00000122406	RPL5	transcript	5.31179	80.2396	-3.91704	1.27932e-05	0.00034789	down
ENST00000075430	ENSG00000060069	CTDP1	transcript	4.34249	0.0275765	7.29894	1.3253e-05	0.000358405	up
ENST00000618352	ENSG00000262621	AC025283.2	transcript	0.181475	3.97418	-4.45282	1.32953e-05	0.000359267	down
ENST00000598976	ENSG00000267881	AC243967.1	transcript	0.0230973	2.74	-6.89031	1.37068e-05	0.000368259	down
ENST00000534624	ENSG00000109971	HSPA8	transcript	40.9153	1.55485	4.7178	1.49458e-05	0.000397191	up
ENST00000316436	ENSG00000179564	LSMEM2	transcript	0.232732	6.1079	-4.71393	1.52794e-05	0.000404489	down
ENST00000542060	ENSG00000135823	STX6	transcript	0.010245	0.60039	-5.87291	1.52997e-05	0.000404799	down
ENST00000489567	ENSG00000124783	SSR1	transcript	0.478605	30.95	-6.01496	1.56414e-05	0.000412057	down
ENST00000624234	ENSG00000100129	EIF3L	transcript	56.9651	0.163208	8.44722	1.70283e-05	0.00044103	up
ENST00000418929	ENSG00000126464	PRR12	transcript	21.3146	0.997861	4.41686	1.73234e-05	0.000447323	up
ENST00000448097	ENSG00000132510	KDM6B	transcript	4.22356	0.031125	7.08424	1.82503e-05	0.000465993	up
ENST00000347559	ENSG00000160789	LMNA	transcript	49.1965	2.14288	4.52093	1.88337e-05	0.000478279	up
ENST00000411637	ENSG00000126883	NUP214	transcript	6.35697	0.02227	8.15709	2.04455e-05	0.000511262	up
ENST00000252999	ENSG00000130702	LAMA5	transcript	60.4291	3.38642	4.15741	2.0947e-05	0.000521789	up
ENST00000413453	ENSG00000223572	CKMT1A	transcript	2.32952	0.0006705	11.7625	2.11231e-05	0.000525523	up
ENST00000271373	ENSG00000143158	MPC2	transcript	0.0217053	2.61054	-6.91016	2.13924e-05	0.000531196	down
ENST00000642402	ENSG00000088836	SLC4A11	transcript	0.106619	2.97867	-4.80414	2.1623e-05	0.000535373	down
ENST00000361409	ENSG00000132694	ARHGEF11	transcript	4.47602	0.115545	5.27569	2.18974e-05	0.000540474	up
ENST00000615116	ENSG00000171222	SCAND1	transcript	0.0275957	2.79143	-6.66042	2.21586e-05	0.000546006	down
ENST00000395547	ENSG00000168488	ATXN2L	transcript	5.53133	0.0389835	7.14862	2.27288e-05	0.000557253	up
ENST00000554411	ENSG00000136305	CIDEB	transcript	0.816458	11.9401	-3.87029	2.27658e-05	0.000557895	down
ENST00000374695	ENSG00000142798	HSPG2	transcript	117.698	6.17811	4.25178	2.31293e-05	0.000564383	up
ENST00000374796	ENSG00000198646	NCOA6	transcript	2.73435	0.022486	6.92603	2.34007e-05	0.000569973	up
ENST00000549884	ENSG00000076108	BAZ2A	transcript	28.2838	1.43464	4.30121	2.35549e-05	0.000573003	up
ENST00000319562	ENSG00000152767	FARP1	transcript	0.330037	3.98235	-3.59292	2.38e-05	0.000578282	down
ENST00000356016	ENSG00000196233	LCOR	transcript	0.0312033	1.11922	-5.16465	2.42369e-05	0.000587649	down
ENST00000598758	ENSG00000105329	TGFB1	transcript	0.0470007	5.15356	-6.77674	2.44529e-05	0.00059163	down
ENST00000539642	ENSG00000069943	PIGB	transcript	5.15252	0.017987	8.16218	2.53289e-05	0.000608884	up
ENST00000567671	ENSG00000103769	RAB11A	transcript	0.014781	2.42734	-7.35949	2.54827e-05	0.000611372	down
ENST00000321892	ENSG00000171634	BPTF	transcript	1.72796	0.045267	5.25447	2.95675e-05	0.00069132	up
ENST00000391831	ENSG00000204673	AKT1S1	transcript	14.7015	0.458803	5.00194	2.97749e-05	0.000695694	up
ENST00000546463	ENSG00000197111	PCBP2	transcript	88.2099	3.79606	4.53837	3.11913e-05	0.000722554	up
ENST00000397708	ENSG00000160294	MCM3AP	transcript	14.389	0.041848	8.42559	3.2617e-05	0.000751015	up
ENST00000266659	ENSG00000139278	GLIPR1	transcript	0.186024	2.91897	-3.9719	3.27425e-05	0.000753245	down
ENST00000539903	ENSG00000155026	RSPH10B	transcript	0.0425593	2.42465	-5.83216	3.27967e-05	0.00075431	down
ENST00000394166	ENSG00000185551	NR2F2	transcript	10.2888	0.430912	4.57754	3.52235e-05	0.00080106	up
ENST00000253788	ENSG00000131469	RPL27	transcript	22.9535	406.685	-4.14712	3.67745e-05	0.000830574	down
ENST00000396684	ENSG00000111676	ATN1	transcript	21.6267	1.05669	4.35519	3.68509e-05	0.000831753	up
ENST00000505695	ENSG00000145555	MYO10	transcript	2.6877	0.015407	7.44664	3.827e-05	0.000857669	up
ENST00000579593	ENSG00000004139	SARM1	transcript	0.135411	3.98232	-4.87819	3.85606e-05	0.00086296	down
ENST00000307808	ENSG00000172493	AFF1	transcript	1.65423	0.0394755	5.38905	3.88767e-05	0.000868416	up
ENST00000378383	ENSG00000102531	FNDC3A	transcript	7.26575	0.167883	5.43558	3.90507e-05	0.000871517	up
ENST00000449740	ENSG00000133731	IMPA1	transcript	0.0106397	1.43572	-7.07618	3.94131e-05	0.000878218	down
ENST00000407004	ENSG00000129351	ILF3	transcript	18.3461	0.771781	4.57114	3.98656e-05	0.000886764	up
ENST00000591295	ENSG00000087152	ATXN7L3	transcript	0.292099	10.0035	-5.0979	4.01035e-05	0.0008909	down
ENST00000620676	ENSG00000048707	VPS13D	transcript	2.89137	0.054923	5.7182	4.01369e-05	0.00089115	up
ENST00000370794	ENSG00000077254	USP33	transcript	0.581593	6.95425	-3.57981	4.23513e-05	0.000934179	down
ENST00000427716	ENSG00000139132	FGD4	transcript	2.8662	0.067625	5.40544	4.31438e-05	0.00094861	up
ENST00000551018	ENSG00000123349	PFDN5	transcript	0.945686	33.5304	-5.14796	4.35452e-05	0.000956414	down
ENST00000444739	ENSG00000196954	CASP4	transcript	0.426539	6.65902	-3.96456	4.39003e-05	0.00096257	down
ENST00000645701	ENSG00000168303	MPLKIP	transcript	0.525343	9.95845	-4.24459	4.4696e-05	0.000975965	down
ENST00000602300	ENSG00000152795	HNRNPDL	transcript	0.017401	1.54203	-6.46952	4.51332e-05	0.000984568	down
ENST00000324461	ENSG00000167637	ZNF283	transcript	0.0760117	2.31551	-4.92896	4.53861e-05	0.000988409	down
ENST00000367983	ENSG00000143257	NR1I3	transcript	0.018111	1.68586	-6.54047	4.69871e-05	0.00101767	down
ENST00000357428	ENSG00000077254	USP33	transcript	0.0994903	2.02016	-4.34377	4.78726e-05	0.00103424	down
ENST00000458269	ENSG00000082146	STRADB	transcript	0.022327	2.41298	-6.75588	4.87263e-05	0.00104916	down
ENST00000622766	ENSG00000162601	MYSM1	transcript	0.76781	0.0039965	7.58587	4.94503e-05	0.00106275	up
ENST00000442668	ENSG00000198000	NOL8	transcript	6.49925	0.223588	4.86136	5.0341e-05	0.00107941	up
ENST00000278616	ENSG00000149311	ATM	transcript	0.0176167	2.53305	-7.16779	5.13196e-05	0.00109835	down
ENST00000374804	ENSG00000001497	LAS1L	transcript	9.00333	0.271953	5.04903	5.22127e-05	0.00111467	up
ENST00000648994	ENSG00000261609	GAN	transcript	0.207511	3.78964	-4.1908	5.27891e-05	0.00112487	down
ENST00000616917	ENSG00000143401	ANP32E	transcript	26.1695	0.018046	10.502	5.33518e-05	0.00113498	up
ENST00000342628	ENSG00000111206	FOXM1	transcript	1.50598	0.0081375	7.53191	5.35693e-05	0.0011392	up
ENST00000636691	ENSG00000104763	ASAH1	transcript	0.117553	13.0312	-6.79252	5.42946e-05	0.00115099	down
ENST00000454345	ENSG00000149091	DGKZ	transcript	3.71754	0.0817085	5.50772	5.61639e-05	0.00118549	up
ENST00000488775	ENSG00000241468	ATP5MF	transcript	0.556818	16.5822	-4.89629	5.68943e-05	0.00119698	down
ENST00000650099	ENSG00000134371	CDC73	transcript	3.07218	0.003305	9.8604	5.92736e-05	0.00123792	up
ENST00000409614	ENSG00000140264	SERF2	transcript	10.8894	114.089	-3.38915	5.99468e-05	0.00124844	down
ENST00000261173	ENSG00000070961	ATP2B1	transcript	0.017901	2.35142	-7.03735	6.13159e-05	0.00127257	down
ENST00000479257	ENSG00000128595	CALU	transcript	1.32176	5e-07	21.334	6.13598e-05	0.0012732	up
ENST00000585746	ENSG00000105254	TBCB	transcript	0.20312	16.5089	-6.34477	6.19493e-05	0.00128313	down
ENST00000464744	ENSG00000102710	SUPT20H	transcript	10.7401	0.353843	4.92375	6.25746e-05	0.00129348	up
ENST00000394783	ENSG00000016864	GLT8D1	transcript	10.7224	0.330711	5.01891	6.37237e-05	0.0013123	up
ENST00000442092	ENSG00000004534	RBM6	transcript	0.0226653	1.36614	-5.91347	6.47786e-05	0.00133022	down
ENST00000500728	ENSG00000163956	LRPAP1	transcript	0.012412	0.702121	-5.82191	6.84282e-05	0.00138799	down
ENST00000310926	ENSG00000174640	SLCO2A1	transcript	0.735608	0.0118475	5.95628	6.94291e-05	0.00140441	up
ENST00000400345	ENSG00000049759	NEDD4L	transcript	1.16668	0.00176	9.37261	7.11084e-05	0.00143415	up
ENST00000285848	ENSG00000155463	OXA1L	transcript	34.2074	0.003505	13.2526	7.16464e-05	0.00144302	up
ENST00000627109	ENSG00000044115	CTNNA1	transcript	14.7376	0.025877	9.15361	7.27204e-05	0.00146237	up
ENST00000327535	ENSG00000185436	IFNLR1	transcript	0.0148663	0.51769	-5.12197	7.32315e-05	0.00147061	down
ENST00000549863	ENSG00000197111	PCBP2	transcript	12.066	0.281545	5.42144	7.75832e-05	0.00154315	up
ENST00000381831	ENSG00000159131	GART	transcript	7.27565	7e-06	19.9873	7.9287e-05	0.00157064	up
ENST00000344537	ENSG00000047579	DTNBP1	transcript	0.0109893	2.95851	-8.07262	7.94129e-05	0.00157206	down
ENST00000618513	ENSG00000123836	PFKFB2	transcript	0.171453	5.23949	-4.93354	7.97256e-05	0.00157704	down
ENST00000649340	ENSG00000253710	ALG11	transcript	6.84739	0.128726	5.73318	8.01499e-05	0.00158361	up
ENST00000379933	ENSG00000124782	RREB1	transcript	0.789312	0.004115	7.58356	8.34304e-05	0.00163773	up
ENST00000578804	ENSG00000108654	DDX5	transcript	42.1568	0.224612	7.55219	8.39309e-05	0.0016454	up
ENST00000536515	ENSG00000139292	LGR5	transcript	0.651308	7.41261	-3.50857	8.46454e-05	0.00165648	down
ENST00000429896	ENSG00000185920	PTCH1	transcript	1.70308	0.0173185	6.61969	8.53727e-05	0.00166806	up
ENST00000313324	ENSG00000178397	FAM220A	transcript	0.030608	1.11877	-5.19186	9.08985e-05	0.00175883	down
ENST00000457880	ENSG00000162623	TYW3	transcript	2.52974	0.0094655	8.06209	9.15094e-05	0.00176965	up
ENST00000331569	ENSG00000183779	ZNF703	transcript	60.2786	3.92354	3.94142	9.28423e-05	0.00179105	up
ENST00000648204	ENSG00000119139	TJP2	transcript	1.22451	0.000941	10.3457	9.71e-05	0.0018601	up
ENST00000287701	ENSG00000147421	HMBOX1	transcript	2.97611	0.0028715	10.0174	0.000103086	0.00195625	up
ENST00000374026	ENSG00000196821	C6orf106	transcript	18.2535	1.08144	4.07714	0.000104177	0.00197146	up
ENST00000550665	ENSG00000169203	NPIPB12	transcript	2.18545	0.010695	7.67485	0.000104323	0.00197332	up
ENST00000541377	ENSG00000074054	CLASP1	transcript	9.67508	0.301609	5.00352	0.000107577	0.00202305	up
ENST00000222190	ENSG00000105583	WDR83OS	transcript	0.0364193	3.15421	-6.43643	0.000107902	0.00202796	down
ENST00000640006	ENSG00000284526	AC015802.6	transcript	0.189575	4.87406	-4.68428	0.000109948	0.00205928	down
ENST00000416206	ENSG00000125991	ERGIC3	transcript	31.7616	1.3045	4.60571	0.000110303	0.00206405	up
ENST00000639955	ENSG00000089818	NECAP1	transcript	0.045272	3.97082	-6.45467	0.000111266	0.00207904	down
ENST00000284617	ENSG00000154429	CCSAP	transcript	0.0444103	1.65533	-5.22008	0.00011136	0.0020797	down
ENST00000560626	ENSG00000173517	PEAK1	transcript	6.83574	0.410566	4.05741	0.000116353	0.00215492	up
ENST00000458587	ENSG00000185825	BCAP31	transcript	7.14232	61.9811	-3.11736	0.000119097	0.0021977	down
ENST00000347512	ENSG00000130255	RPL36	transcript	25.2673	240.084	-3.24819	0.000120359	0.00221873	down
ENST00000588234	ENSG00000104979	C19orf53	transcript	5.94625	57.7993	-3.281	0.000121597	0.00223715	down
ENST00000243077	ENSG00000123384	LRP1	transcript	13.985	0.949261	3.88093	0.000122149	0.00224649	up
ENST00000545387	ENSG00000105552	BCAT2	transcript	0.149332	14.4985	-6.60124	0.000123058	0.00226119	down
ENST00000557457	ENSG00000185567	AHNAK2	transcript	0.449329	6.60793	-3.87835	0.000124417	0.0022825	down
ENST00000403510	ENSG00000133794	ARNTL	transcript	1.73021	0.0216565	6.32	0.000126607	0.00231648	up
ENST00000298472	ENSG00000165646	SLC18A2	transcript	0.178306	2.65544	-3.89652	0.000127178	0.00232527	down
ENST00000506179	ENSG00000109814	UGDH	transcript	0.094589	7.28239	-6.2666	0.000127802	0.0023346	down
ENST00000645320	ENSG00000168036	CTNNB1	transcript	13.6906	0.167426	6.35352	0.000130301	0.00236974	up
ENST00000396984	ENSG00000180596	HIST1H2BC	transcript	3.49682	81.5074	-4.54282	0.000132607	0.00240657	down
ENST00000545668	ENSG00000013573	DDX11	transcript	0.852457	0.0024505	8.44241	0.000134087	0.00243	up
ENST00000625521	ENSG00000165006	UBAP1	transcript	0.0183983	1.69784	-6.52798	0.000136117	0.00246029	down
ENST00000372595	ENSG00000010803	SCMH1	transcript	2.1491	0.038476	5.80363	0.000136761	0.0024702	up
ENST00000506259	ENSG00000197451	HNRNPAB	transcript	0.107282	3.35252	-4.96577	0.000137345	0.00247813	down
ENST00000552254	ENSG00000135446	CDK4	transcript	0.719002	16.0514	-4.48056	0.00013797	0.00248723	down
ENST00000522552	ENSG00000113558	SKP1	transcript	2.20003	20.2445	-3.20193	0.000141144	0.00253956	down
ENST00000536578	ENSG00000167699	GLOD4	transcript	0.911974	10.2752	-3.49404	0.0001466	0.00262259	down
ENST00000616865	ENSG00000162191	UBXN1	transcript	0.0240897	1.93436	-6.3273	0.000147073	0.00262978	down
ENST00000618049	ENSG00000197619	ZNF615	transcript	1.07481	0.000238	12.1408	0.000147079	0.00262978	up
ENST00000372967	ENSG00000168653	NDUFS5	transcript	14.3598	133.496	-3.21669	0.000148276	0.00264889	down
ENST00000476279	ENSG00000090266	NDUFB2	transcript	0.346466	6.25894	-4.17513	0.000153038	0.00271557	down
ENST00000608611	ENSG00000186501	TMEM222	transcript	0.020946	3.34807	-7.32051	0.00015657	0.00277156	down
ENST00000519811	ENSG00000105339	DENND3	transcript	1.10211	0.0118495	6.53929	0.000157126	0.00277952	up
ENST00000319170	ENSG00000173166	RAPH1	transcript	10.348	0.702164	3.8814	0.000159133	0.00280678	up
ENST00000650290	ENSG00000167548	KMT2D	transcript	5.6711	0.020299	8.12608	0.000161503	0.0028408	up
ENST00000649191	ENSG00000221926	TRIM16	transcript	23.1128	0.153313	7.23607	0.000161762	0.00284269	up
ENST00000462787	ENSG00000113810	SMC4	transcript	9.35823	0.285618	5.03407	0.000162259	0.00284776	up
ENST00000636206	ENSG00000198689	SLC9A6	transcript	0.399755	4.07537	-3.34974	0.00016819	0.00293535	down
ENST00000617839	ENSG00000162086	ZNF75A	transcript	0.187214	3.69855	-4.3042	0.000168699	0.00294272	down
ENST00000402194	ENSG00000196235	SUPT5H	transcript	38.7125	2.57462	3.91037	0.000171029	0.00297579	up
ENST00000301305	ENSG00000147804	SLC39A4	transcript	4.18967	0.095335	5.45769	0.000171727	0.00298607	up
ENST00000543469	ENSG00000213186	TRIM59	transcript	0.391277	4.54772	-3.53888	0.000172873	0.0030023	down
ENST00000522542	ENSG00000164924	YWHAZ	transcript	181.307	0.0599965	11.5613	0.000173291	0.00300703	up
ENST00000439696	ENSG00000185650	ZFP36L1	transcript	81.9859	6.55745	3.64417	0.000177457	0.00306649	up
ENST00000464167	ENSG00000182899	RPL35A	transcript	1.88944	18.4857	-3.29038	0.000177623	0.00306798	down
ENST00000394593	ENSG00000171492	LRRC8D	transcript	3.28777	0.0015165	11.0821	0.00017868	0.00308038	up
ENST00000650226	ENSG00000123066	MED13L	transcript	0.92182	0.009979	6.52945	0.000178977	0.0030838	up
ENST00000425441	ENSG00000160799	CCDC12	transcript	0.0372227	5.52416	-7.21343	0.00018064	0.00310523	down
ENST00000572844	ENSG00000181222	POLR2A	transcript	64.0036	4.72274	3.76046	0.000184899	0.00316521	up
ENST00000395059	ENSG00000080603	SRCAP	transcript	24.954	1.85556	3.74934	0.000189797	0.00323401	up
ENST00000375340	ENSG00000072501	SMC1A	transcript	0.418436	0.00014	11.5454	0.000190663	0.00324445	up
ENST00000585084	ENSG00000169727	GPS1	transcript	0.026229	1.38491	-5.72249	0.000192594	0.00327278	down
ENST00000437766	ENSG00000104907	TRMT1	transcript	6.07046	0.131173	5.53226	0.000196079	0.00331797	up
ENST00000266564	ENSG00000139197	PEX5	transcript	9.95556	0.521126	4.2558	0.000196557	0.0033255	up
ENST00000334956	ENSG00000197702	PARVA	transcript	12.5651	0.301677	5.38027	0.000198116	0.00334692	up
ENST00000621637	ENSG00000110330	BIRC2	transcript	0.91886	0.0020435	8.81266	0.000200214	0.00337461	up
ENST00000371103	ENSG00000196233	LCOR	transcript	7.69491	0.44499	4.11206	0.000206987	0.0034672	up
ENST00000428187	ENSG00000061938	TNK2	transcript	1.98408	0.021898	6.50153	0.000212968	0.00354832	up
ENST00000642689	ENSG00000101266	CSNK2A1	transcript	0.0125767	0.804661	-5.99956	0.000217371	0.00361174	down
ENST00000530304	ENSG00000165494	PCF11	transcript	0.0789877	4.19989	-5.73258	0.000225073	0.00371929	down
ENST00000334801	ENSG00000186174	BCL9L	transcript	18.6766	1.49409	3.64389	0.000227204	0.00374669	up
ENST00000524630	ENSG00000198561	CTNND1	transcript	2.33006	0.026051	6.48288	0.000227401	0.00374752	up
ENST00000574810	ENSG00000167705	RILP	transcript	0.166649	5.04582	-4.92021	0.000227577	0.00374983	down
ENST00000338561	ENSG00000172819	RARG	transcript	2.34465	0.021953	6.73881	0.000231564	0.00380361	up
ENST00000551193	ENSG00000064763	FAR2	transcript	0.181443	5.12649	-4.82039	0.000233721	0.00383324	down
ENST00000598878	ENSG00000206562	METTL6	transcript	0.142953	3.09253	-4.43517	0.00023371	0.00383324	down
ENST00000613167	ENSG00000102934	PLLP	transcript	0.605943	4.94518	-3.02877	0.00024134	0.00393938	down
ENST00000606389	ENSG00000115977	AAK1	transcript	11.1536	0.826272	3.75475	0.000241418	0.00394001	up
ENST00000453514	ENSG00000164329	TENT2	transcript	2.25665	0.0491885	5.51972	0.000243463	0.0039646	up
ENST00000342320	ENSG00000168214	RBPJ	transcript	0.395149	5.20862	-3.72043	0.000246332	0.00400724	down
ENST00000561060	ENSG00000086666	ZFAND6	transcript	0.080745	3.24791	-5.32999	0.000259024	0.00417964	down
ENST00000547992	ENSG00000135452	TSPAN31	transcript	1.187	9.6774	-3.0273	0.000262908	0.00423424	down
ENST00000650260	ENSG00000158966	CACHD1	transcript	2.13831	0.022668	6.55967	0.000264358	0.00425238	up
ENST00000464606	ENSG00000105939	ZC3HAV1	transcript	21.4075	1.60316	3.73913	0.000264495	0.00425391	up
ENST00000266679	ENSG00000111605	CPSF6	transcript	0.391472	5.57895	-3.83301	0.000267786	0.00429677	down
ENST00000340309	ENSG00000244687	UBE2V1	transcript	21.8471	0.557632	5.29198	0.000268254	0.00430361	up
ENST00000553788	ENSG00000205707	ETFRF1	transcript	0.295517	6.25893	-4.4046	0.000269365	0.00431806	down
ENST00000586618	ENSG00000126254	RBM42	transcript	0.929217	26.9451	-4.85786	0.000272207	0.00436005	down
ENST00000343516	ENSG00000167971	CASKIN1	transcript	0.124298	1.55861	-3.64839	0.000272533	0.0043641	down
ENST00000425413	ENSG00000127481	UBR4	transcript	0.581223	0.001208	8.91033	0.000275711	0.00440675	up
ENST00000381480	ENSG00000205744	DENND1C	transcript	0.0808527	1.56522	-4.27493	0.000277129	0.00442391	down
ENST00000360274	ENSG00000188191	PRKAR1B	transcript	0.0149597	5.56969	-8.54037	0.000278066	0.00443475	down
ENST00000328796	ENSG00000184697	CLDN6	transcript	1.20399	14.9161	-3.63098	0.000278322	0.00443746	down
ENST00000453146	ENSG00000130695	CEP85	transcript	4.48366	0.185501	4.59518	0.000281157	0.00447434	up
ENST00000409508	ENSG00000105877	DNAH11	transcript	0.0324127	0.455541	-3.81295	0.000283273	0.00450244	down
ENST00000577513	ENSG00000173065	FAM222B	transcript	0.200529	4.23319	-4.39986	0.000283716	0.004506	down
ENST00000528862	ENSG00000162194	LBHD1	transcript	0.599061	10.9607	-4.19349	0.000283907	0.00450834	down
ENST00000375759	ENSG00000065526	SPEN	transcript	14.4003	1.1961	3.58968	0.000284051	0.00450854	up
ENST00000450288	ENSG00000179889	PDXDC1	transcript	2.17255	0.000614	11.7889	0.000283982	0.00450854	up
ENST00000389253	ENSG00000079805	DNM2	transcript	0.864345	0.0007825	10.1093	0.000286997	0.00454581	up
ENST00000559362	ENSG00000170776	AKAP13	transcript	8.76922	0.424187	4.36968	0.000288588	0.00456507	up
ENST00000618084	ENSG00000133706	LARS	transcript	1.67408	20.5099	-3.61488	0.000292595	0.00462063	down
ENST00000409317	ENSG00000077380	DYNC1I2	transcript	0.344612	33.4849	-6.60239	0.000294	0.00463854	down
ENST00000392367	ENSG00000132341	RAN	transcript	0.121588	2.88662	-4.56931	0.000300872	0.00472452	down
ENST00000535458	ENSG00000108424	KPNB1	transcript	0.0247027	1.88754	-6.2557	0.000308762	0.00482631	down
ENST00000453658	ENSG00000119139	TJP2	transcript	0.050779	3.58471	-6.14148	0.000310575	0.00484916	down
ENST00000340491	ENSG00000080845	DLGAP4	transcript	12.9551	0.634701	4.3513	0.000311886	0.00486701	up
ENST00000547408	ENSG00000092841	MYL6	transcript	3.26353	35.1598	-3.42942	0.000315698	0.0049168	down
ENST00000265562	ENSG00000076201	PTPN23	transcript	16.1727	1.22789	3.7193	0.000317525	0.00494376	up
ENST00000400259	ENSG00000070831	CDC42	transcript	0.255524	19.3418	-6.24212	0.000321364	0.00499372	down
ENST00000319080	ENSG00000175727	MLXIP	transcript	12.3046	0.975262	3.65727	0.000329296	0.00509159	up
ENST00000361099	ENSG00000115415	STAT1	transcript	19.4611	0.317435	5.93799	0.000332031	0.00512387	up
ENST00000347162	ENSG00000137171	KLC4	transcript	0.0963003	1.83892	-4.25517	0.000332412	0.00512822	down
ENST00000341752	ENSG00000185046	ANKS1B	transcript	0.0726967	1.40764	-4.27524	0.000336778	0.00518404	down
ENST00000372802	ENSG00000131236	CAP1	transcript	19.5059	0.76952	4.66381	0.000337459	0.00519129	up
ENST00000467648	ENSG00000169764	UGP2	transcript	0.0169513	4.61336	-8.08828	0.000341837	0.00524521	down
ENST00000602871	ENSG00000135390	ATP5MC2	transcript	0.239212	12.3897	-5.6947	0.000343181	0.00526357	down
ENST00000368592	ENSG00000148826	NKX6-2	transcript	0.0399313	0.872127	-4.44894	0.000347706	0.00531976	down
ENST00000236925	ENSG00000118200	CAMSAP2	transcript	2.33828	0.0004585	12.3162	0.000349716	0.00534311	up
ENST00000558829	ENSG00000104043	ATP8B4	transcript	0.53265	7.63796	-3.84193	0.000350806	0.00535737	down
ENST00000544379	ENSG00000175768	TOMM5	transcript	0.162801	3.57124	-4.45525	0.000357303	0.00543722	down
ENST00000521198	ENSG00000104205	SGK3	transcript	0.024755	0.782192	-4.98173	0.000358673	0.00545162	down
ENST00000371602	ENSG00000101126	ADNP	transcript	2.88868	0.153971	4.22968	0.000358826	0.00545168	up
ENST00000262518	ENSG00000080603	SRCAP	transcript	6.67391	0.360001	4.21246	0.000359122	0.00545521	up
ENST00000542027	ENSG00000103544	VPS35L	transcript	0.430568	4.98982	-3.53468	0.000359295	0.00545636	down
ENST00000396604	ENSG00000166478	ZNF143	transcript	0.0247553	0.646868	-4.70766	0.000359632	0.00545974	down
ENST00000452086	ENSG00000144445	KANSL1L	transcript	0.999521	0.0051545	7.59926	0.000362052	0.00548839	up
ENST00000334462	ENSG00000168890	TMEM150A	transcript	2.07096	0.025608	6.33756	0.000362227	0.00549023	up
ENST00000375408	ENSG00000074964	ARHGEF10L	transcript	1.67223	0.007003	7.89958	0.000367062	0.00555043	up
ENST00000482439	ENSG00000121749	TBC1D15	transcript	3.81923	0.0365035	6.7091	0.000370028	0.00558953	up
ENST00000304527	ENSG00000109686	SH3D19	transcript	0.303554	0.000637	8.89645	0.000375088	0.00564738	up
ENST00000374607	ENSG00000204220	PFDN6	transcript	0.0595827	2.93218	-5.62094	0.000377368	0.00567458	down
ENST00000371437	ENSG00000125356	NDUFA1	transcript	15.1036	105.594	-2.80556	0.000377706	0.00567634	down
ENST00000520368	ENSG00000156787	TBC1D31	transcript	0.49529	7.64476	-3.94812	0.000381433	0.00572412	down
ENST00000367742	ENSG00000117523	PRRC2C	transcript	20.8684	1.20402	4.1154	0.000381529	0.00572461	up
ENST00000301740	ENSG00000167978	SRRM2	transcript	35.6639	3.04015	3.55225	0.000382457	0.00573769	up
ENST00000284811	ENSG00000154582	ELOC	transcript	0.54975	48.0359	-6.44919	0.000386124	0.00578511	down
ENST00000420510	ENSG00000144118	RALB	transcript	0.0404793	1.5644	-5.27228	0.000387512	0.0058	down
ENST00000538698	ENSG00000175727	MLXIP	transcript	5.27229	0.288163	4.19347	0.000390619	0.00583886	up
ENST00000472311	ENSG00000112695	COX7A2	transcript	0.160294	6.20758	-5.27524	0.000392	0.0058544	down
ENST00000528249	ENSG00000243716	NPIPB5	transcript	7.64587	0.128407	5.89589	0.000397073	0.00591385	up
ENST00000359949	ENSG00000135124	P2RX4	transcript	2.40759	0.056666	5.40896	0.000398106	0.00592519	up
ENST00000340852	ENSG00000101294	HM13	transcript	0.870319	14.6689	-4.07507	0.000403005	0.00598315	down
ENST00000406644	ENSG00000167074	TEF	transcript	1.96807	0.0166135	6.88828	0.000406897	0.00602789	up
ENST00000642444	ENSG00000084207	GSTP1	transcript	8.93906	84.9155	-3.24783	0.000409499	0.0060612	down
ENST00000451402	ENSG00000119414	PPP6C	transcript	3.05004	0.0889555	5.0996	0.000411009	0.00607831	up
ENST00000618487	ENSG00000197619	ZNF615	transcript	4.10997	0.127119	5.01488	0.000411215	0.00608048	up
ENST00000355097	ENSG00000054179	ENTPD2	transcript	3.44765	0.092114	5.22605	0.000413521	0.00610844	up
ENST00000261454	ENSG00000117707	PROX1	transcript	0.244217	0.000901	8.08242	0.000422988	0.00622587	up
ENST00000360768	ENSG00000196715	VKORC1L1	transcript	0.380076	7.35e-05	12.3363	0.0004316	0.00632644	up
ENST00000389561	ENSG00000183495	EP400	transcript	7.61103	0.593643	3.68042	0.000432045	0.00633026	up
ENST00000295666	ENSG00000163453	IGFBP7	transcript	0.0778713	3.06571	-5.29898	0.000436816	0.00638561	down
ENST00000626873	ENSG00000035115	SH3YL1	transcript	1.76649	0.0002535	12.7666	0.000438071	0.00639704	up
ENST00000537792	ENSG00000118557	PMFBP1	transcript	0.294061	4.88851	-4.05521	0.000439585	0.00641243	down
ENST00000252268	ENSG00000133884	DPF2	transcript	6.75436	0.0331795	7.66938	0.000443307	0.00645864	up
ENST00000391973	ENSG00000168385	SEPT2	transcript	35.8155	2.94688	3.60332	0.000445864	0.00648472	up
ENST00000611571	ENSG00000185499	MUC1	transcript	4.67758	0.155705	4.90888	0.000451373	0.00655281	up
ENST00000357573	ENSG00000177548	RABEP2	transcript	4.52741	0.06139	6.20454	0.000451519	0.00655287	up
ENST00000415385	ENSG00000065559	MAP2K4	transcript	0.0138327	1.30131	-6.55574	0.000461465	0.00666266	down
ENST00000526869	ENSG00000166002	SMCO4	transcript	0.028792	2.67916	-6.53997	0.00046326	0.0066792	down
ENST00000371752	ENSG00000124201	ZNFX1	transcript	32.9233	2.75912	3.57683	0.000466623	0.00672016	up
ENST00000585567	ENSG00000161888	SPC24	transcript	0.185298	3.16197	-4.0929	0.000466934	0.0067215	down
ENST00000506209	ENSG00000143257	NR1I3	transcript	0.0463317	1.56872	-5.08144	0.000470531	0.00676318	down
ENST00000467636	ENSG00000150459	SAP18	transcript	0.234237	10.8969	-5.5398	0.000474901	0.00681173	down
ENST00000328306	ENSG00000065923	SLC9A7	transcript	8.48117	0.188856	5.48891	0.000475887	0.00682396	up
ENST00000613358	ENSG00000164040	PGRMC2	transcript	3.64337	0.0509415	6.16029	0.000481427	0.00688805	up
ENST00000437629	ENSG00000122376	SHLD2	transcript	1.3387	13.2677	-3.30902	0.00048672	0.00694928	down
ENST00000265997	ENSG00000107864	CPEB3	transcript	0.690786	0.006551	6.72038	0.00048835	0.00697063	up
ENST00000518322	ENSG00000188343	FAM92A	transcript	0.0896973	1.2133	-3.75773	0.000494285	0.00704459	down
ENST00000371209	ENSG00000119977	TCTN3	transcript	16.1423	0.918027	4.13616	0.000503732	0.00715319	up
ENST00000448923	ENSG00000236782	AL391650.1	transcript	0.384624	5.58356	-3.85966	0.000504436	0.00715891	down
ENST00000416373	ENSG00000119318	RAD23B	transcript	33.5073	0.118226	8.14678	0.000507738	0.00719744	up
ENST00000394332	ENSG00000125691	RPL23	transcript	5.43962	66.3483	-3.60848	0.000511528	0.0072402	down
ENST00000254846	ENSG00000132510	KDM6B	transcript	6.25871	0.444055	3.81706	0.000512588	0.0072532	up
ENST00000529634	ENSG00000010361	FUZ	transcript	0.05031	3.85275	-6.2589	0.000514471	0.00727045	down
ENST00000612191	ENSG00000140299	BNIP2	transcript	0.129179	2.51819	-4.28494	0.000514666	0.00727161	down
ENST00000271332	ENSG00000143126	CELSR2	transcript	8.37613	0.699684	3.58151	0.000515536	0.0072819	up
ENST00000524958	ENSG00000278615	C11orf98	transcript	1.28374	18.0214	-3.81128	0.000517546	0.00730128	down
ENST00000643092	ENSG00000011451	WIZ	transcript	2.31402	0.101003	4.51792	0.000519357	0.0073218	up
ENST00000374776	ENSG00000148498	PARD3	transcript	0.0169173	0.357116	-4.39982	0.00052641	0.00740196	down
ENST00000564034	ENSG00000067955	CBFB	transcript	0.553078	9.26601	-4.06639	0.000526382	0.00740196	down
ENST00000539524	ENSG00000078618	NRDC	transcript	7.81604	0.0067915	10.1685	0.000533579	0.00748946	up
ENST00000567078	ENSG00000260342	AC138811.2	transcript	2.77222	24.9137	-3.16782	0.00053707	0.00752614	down
ENST00000352591	ENSG00000079385	CEACAM1	transcript	1.82653	0.039434	5.53352	0.000542674	0.00759227	up
ENST00000615667	ENSG00000137693	YAP1	transcript	3.14801	0.0553015	5.83098	0.000544602	0.00761614	up
ENST00000368799	ENSG00000143631	FLG	transcript	0.841999	5.42176	-2.68687	0.000549071	0.00766822	down
ENST00000489552	ENSG00000146966	DENND2A	transcript	0.0642787	1.9485	-4.92188	0.000549605	0.00767358	down
ENST00000019317	ENSG00000017797	RALBP1	transcript	20.4019	1.72973	3.56008	0.000563821	0.00784122	up
ENST00000545693	ENSG00000148498	PARD3	transcript	0.102303	1.34179	-3.71323	0.000564695	0.00785126	down
ENST00000532163	ENSG00000150776	NKAPD1	transcript	0.0736343	1.36607	-4.21351	0.000565659	0.00786254	down
ENST00000505472	ENSG00000138674	SEC31A	transcript	13.4551	0.892787	3.91369	0.000571329	0.00792635	up
ENST00000332312	ENSG00000183798	EMILIN3	transcript	0.0328457	0.865289	-4.71941	0.000575576	0.00797452	down
ENST00000422782	ENSG00000168288	MMADHC	transcript	0.0684903	3.3222	-5.6001	0.000580432	0.00802991	down
ENST00000636011	ENSG00000247595	SPTY2D1OS	transcript	0.236257	3.97828	-4.07372	0.000581573	0.00804348	down
ENST00000277517	ENSG00000148377	IDI2	transcript	0.0361173	0.824496	-4.51275	0.000582533	0.00805248	down
ENST00000318386	ENSG00000163950	SLBP	transcript	0.649463	15.6977	-4.59516	0.000584776	0.00807481	down
ENST00000428595	ENSG00000143569	UBAP2L	transcript	16.1334	1.01369	3.99236	0.000586558	0.00809506	up
ENST00000594084	ENSG00000123815	COQ8B	transcript	0.156216	2.90405	-4.21645	0.000592975	0.00816283	down
ENST00000640254	ENSG00000166888	STAT6	transcript	9.40552	0.397483	4.56454	0.000606221	0.00831624	up
ENST00000216144	ENSG00000100314	CABP7	transcript	0.014167	0.489176	-5.10975	0.000612197	0.00837812	down
ENST00000472651	ENSG00000141367	CLTC	transcript	9.90913	0.030235	8.35639	0.000613504	0.00838931	up
ENST00000648748	ENSG00000114861	FOXP1	transcript	0.88736	0.0049085	7.49809	0.000618702	0.00844693	up
ENST00000438547	ENSG00000187764	SEMA4D	transcript	0.0196733	0.630456	-5.00208	0.00061915	0.00845192	down
ENST00000439590	ENSG00000172809	RPL38	transcript	7.73454	77.2127	-3.31945	0.000629419	0.00855804	down
ENST00000265094	ENSG00000072803	FBXW11	transcript	1.69557	0.0026075	9.34489	0.000635845	0.0086283	up
ENST00000334574	ENSG00000186628	FSD2	transcript	0.0172943	0.424588	-4.61769	0.000642001	0.00868893	down
ENST00000393356	ENSG00000113300	CNOT6	transcript	6.72198	0.0195985	8.422	0.000646285	0.00873772	up
ENST00000230053	ENSG00000112309	B3GAT2	transcript	0.156393	1.82556	-3.54509	0.000647858	0.00875093	down
ENST00000360104	ENSG00000055609	KMT2C	transcript	9.19936	0.782262	3.55581	0.000651632	0.00879498	up
ENST00000620138	ENSG00000205531	NAP1L4	transcript	0.054963	3.27514	-5.89695	0.000653598	0.00881688	down
ENST00000368194	ENSG00000132694	ARHGEF11	transcript	22.6358	2.20946	3.35684	0.000654129	0.00881977	up
ENST00000590574	ENSG00000127616	SMARCA4	transcript	1.68504	0.014082	6.90278	0.000659812	0.00888092	up
ENST00000329559	ENSG00000183648	NDUFB1	transcript	6.72937	48.7845	-2.85788	0.000660906	0.00889075	down
ENST00000422136	ENSG00000145979	TBC1D7	transcript	10.5375	0.177833	5.88887	0.000667976	0.00896617	up
ENST00000398706	ENSG00000214655	ZSWIM8	transcript	2.08294	0.046909	5.47261	0.000668419	0.00897043	up
ENST00000453791	ENSG00000114626	ABTB1	transcript	0.636975	0.0008615	9.53017	0.000669155	0.0089785	up
ENST00000297063	ENSG00000164542	KIAA0895	transcript	0.019713	0.413268	-4.38986	0.000672069	0.00901407	down
ENST00000434423	ENSG00000196313	POM121	transcript	2.61591	0.115425	4.50229	0.000682028	0.00912385	up
ENST00000563480	ENSG00000174446	SNAPC5	transcript	0.015455	1.10547	-6.16044	0.000682543	0.00912837	down
ENST00000371248	ENSG00000139722	VPS37B	transcript	1.81942	0.0363105	5.64695	0.000687348	0.00918478	up
ENST00000480013	ENSG00000163539	CLASP2	transcript	4.06569	0.013344	8.25116	0.000696144	0.00928614	up
ENST00000498088	ENSG00000172458	IL17D	transcript	0.344406	4.25036	-3.6254	0.000697515	0.00929959	down
ENST00000631006	ENSG00000196935	SRGAP1	transcript	1.55109	0.0003665	12.0472	0.000699128	0.00931386	up
ENST00000370153	ENSG00000117620	SLC35A3	transcript	4.84255	0.0077045	9.29585	0.000711596	0.00945984	up
ENST00000566397	ENSG00000205937	RNPS1	transcript	24.8147	0.029054	9.73824	0.000715022	0.00949733	up
ENST00000415609	ENSG00000144744	UBA3	transcript	0.072627	1.29604	-4.15746	0.000718081	0.00952957	down
ENST00000435660	ENSG00000152683	SLC30A6	transcript	1.03062	0.00854	6.91505	0.000721406	0.00956853	up
ENST00000588958	ENSG00000184640	SEPT9	transcript	1.50102	0.010666	7.13678	0.000737164	0.00975742	up
ENST00000396133	ENSG00000175305	CCNE2	transcript	3.70028	0.0252735	7.19386	0.000741545	0.00980264	up
ENST00000358355	ENSG00000136878	USP20	transcript	2.47847	0.0062985	8.62023	0.000748478	0.00988809	up
ENST00000395418	ENSG00000109083	IFT20	transcript	0.434419	10.9419	-4.65463	0.000751562	0.0099212	down
ENST00000274137	ENSG00000145494	NDUFS6	transcript	3.20678	25.2572	-2.9775	0.00075916	0.0100015	down
ENST00000642231	ENSG00000112855	HARS2	transcript	0.139948	2.96245	-4.40382	0.000777485	0.0101955	down
ENST00000595531	ENSG00000135966	TGFBRAP1	transcript	0.480755	0.0029565	7.34527	0.000784409	0.0102666	up
ENST00000272274	ENSG00000122026	RPL21	transcript	290.695	26.4955	3.45569	0.000784999	0.010273	up
ENST00000586740	ENSG00000167880	EVPL	transcript	0.0551207	1.73547	-4.97659	0.000787221	0.0102994	down
ENST00000228843	ENSG00000111247	RAD51AP1	transcript	0.243904	2.7377	-3.48858	0.000789424	0.0103204	down
ENST00000358029	ENSG00000124222	STX16	transcript	7.59103	0.255262	4.89424	0.000794064	0.0103692	up
ENST00000588874	ENSG00000141376	BCAS3	transcript	3.67675	0.0642835	5.83784	0.000798177	0.0104176	up
ENST00000458574	ENSG00000143158	MPC2	transcript	0.0317313	1.56238	-5.62169	0.000806753	0.0105162	down
ENST00000622611	ENSG00000139746	RBM26	transcript	3.64182	0.216128	4.07471	0.000810467	0.0105553	up
ENST00000570939	ENSG00000005339	CREBBP	transcript	0.824049	0.003427	7.90964	0.000811906	0.01057	up
ENST00000373548	ENSG00000116478	HDAC1	transcript	84.6488	8.82653	3.26157	0.000813553	0.0105901	up
ENST00000515886	ENSG00000175920	DOK7	transcript	0.0358203	0.929378	-4.69742	0.000815411	0.0106089	down
ENST00000547832	ENSG00000139644	TMBIM6	transcript	1.46746	19.673	-3.74482	0.000820613	0.0106644	down
ENST00000378226	ENSG00000132640	BTBD3	transcript	4.61015	0.227433	4.3413	0.000820905	0.0106669	up
ENST00000540185	ENSG00000164896	FASTK	transcript	0.0249183	2.8595	-6.84241	0.000825781	0.0107248	down
ENST00000523152	ENSG00000147687	TATDN1	transcript	0.0113507	1.01617	-6.48422	0.000828416	0.0107523	down
ENST00000336086	ENSG00000106608	URGCP	transcript	4.11528	0.123018	5.06406	0.000828568	0.0107529	up
ENST00000358252	ENSG00000149115	TNKS1BP1	transcript	0.457138	3.47949	-2.92818	0.00083948	0.0108712	down
ENST00000359832	ENSG00000241468	ATP5MF	transcript	0.365584	8.33939	-4.51167	0.000840765	0.0108855	down
ENST00000589037	ENSG00000131469	RPL27	transcript	1.46375	15.1635	-3.37287	0.000845636	0.0109399	down
ENST00000615603	ENSG00000114861	FOXP1	transcript	2.80291	0.0148225	7.56299	0.000854368	0.0110238	up
ENST00000610726	ENSG00000009307	CSDE1	transcript	1.12133	0.013298	6.39786	0.00085616	0.0110427	up
ENST00000334586	ENSG00000186919	ZACN	transcript	0.663327	6.33111	-3.25467	0.00085911	0.0110764	down
ENST00000641137	ENSG00000237988	OR2I1P	transcript	0.0311517	1.82992	-5.87633	0.000866059	0.0111497	down
ENST00000438150	ENSG00000198538	ZNF28	transcript	10.3373	0.879985	3.55424	0.000868302	0.0111697	up
ENST00000372886	ENSG00000168734	PKIG	transcript	4.24254	0.110739	5.25969	0.000880314	0.0112864	up
ENST00000448921	ENSG00000197249	SERPINA1	transcript	1.63333e-05	0.142425	-13.0901	0.000888842	0.0113744	down
ENST00000518918	ENSG00000172172	MRPL13	transcript	0.054065	1.62959	-4.91367	0.000902614	0.0115134	down
ENST00000462576	ENSG00000171863	RPS7	transcript	68.0845	5.94408	3.5178	0.000907884	0.0115663	up
ENST00000549233	ENSG00000185664	PMEL	transcript	0.018426	0.993275	-5.75238	0.000917056	0.0116586	down
ENST00000426508	ENSG00000187535	IFT140	transcript	2.69673	0.167414	4.00972	0.000920021	0.0116862	up
ENST00000283629	ENSG00000153560	UBP1	transcript	2.21342	13.7218	-2.63212	0.000921561	0.0117004	down
ENST00000456842	ENSG00000163866	SMIM12	transcript	0.020035	1.38089	-6.10694	0.000924006	0.0117218	down
ENST00000483083	ENSG00000080603	SRCAP	transcript	3.52252	0.158555	4.47355	0.000927672	0.0117573	up
ENST00000373818	ENSG00000148180	GSN	transcript	0.887393	0.007782	6.83329	0.000938465	0.0118576	up
ENST00000534113	ENSG00000187742	SECISBP2	transcript	1.69425	0.0594145	4.83369	0.000947511	0.0119425	up
ENST00000475087	ENSG00000100473	COCH	transcript	0.0147713	0.434518	-4.87854	0.000949372	0.0119601	down
ENST00000264613	ENSG00000047457	CP	transcript	0.034373	0.503328	-3.87215	0.000968823	0.0121802	down
ENST00000504103	ENSG00000145740	SLC30A5	transcript	0.045419	1.954	-5.42699	0.000972518	0.0122173	down
ENST00000509258	ENSG00000063978	RNF4	transcript	0.992816	9.4386	-3.24897	0.000975211	0.0122452	down
ENST00000301873	ENSG00000168056	LTBP3	transcript	9.98478	0.852517	3.54993	0.000981792	0.0123188	up
ENST00000649943	ENSG00000119139	TJP2	transcript	10.1641	0.693163	3.87414	0.000985791	0.012349	up
ENST00000438013	ENSG00000178623	GPR35	transcript	4.32152	0.255811	4.07839	0.000988123	0.0123666	up
ENST00000527521	ENSG00000150687	PRSS23	transcript	47.2331	0.436538	6.75755	0.000991727	0.0124007	up
ENST00000391865	ENSG00000143774	GUK1	transcript	2.95604	24.8502	-3.07152	0.0009921	0.0124028	down
ENST00000409358	ENSG00000222046	DCDC2B	transcript	0.0290963	0.793881	-4.77001	0.000998585	0.0124702	down
ENST00000400520	ENSG00000188257	PLA2G2A	transcript	83.2204	6.28537	3.72687	0.00101242	0.0126117	up
ENST00000393066	ENSG00000108395	TRIM37	transcript	0.0343557	1.06077	-4.94842	0.00101383	0.0126239	down
ENST00000368646	ENSG00000198837	DENND4B	transcript	6.68874	0.242767	4.78409	0.00101454	0.0126296	up
ENST00000262367	ENSG00000005339	CREBBP	transcript	12.4566	1.31907	3.23931	0.00101848	0.0126616	up
ENST00000336112	ENSG00000143970	ASXL2	transcript	3.91284	0.105608	5.21143	0.00101871	0.0126616	up
ENST00000440549	ENSG00000141424	SLC39A6	transcript	0.0138943	0.456903	-5.03932	0.00102066	0.0126828	down
ENST00000283628	ENSG00000153560	UBP1	transcript	0.016694	0.563164	-5.07615	0.00102896	0.0127597	down
ENST00000425590	ENSG00000138381	ASNSD1	transcript	0.082087	2.06979	-4.65618	0.00104729	0.0129465	down
ENST00000535750	ENSG00000173113	TRMT112	transcript	2.11191	16.1599	-2.9358	0.00105562	0.0130275	down
ENST00000398319	ENSG00000099991	CABIN1	transcript	42.0384	4.74554	3.14706	0.00105588	0.0130291	up
ENST00000251527	ENSG00000117868	ESYT2	transcript	27.939	3.06121	3.19011	0.00105638	0.0130337	up
ENST00000548729	ENSG00000259075	POC1B-GALNT4	transcript	0.148664	1.72295	-3.53476	0.00106629	0.0131276	down
ENST00000308664	ENSG00000174437	ATP2A2	transcript	24.5121	2.21508	3.46807	0.00107259	0.0131926	up
ENST00000580248	ENSG00000143183	TMCO1	transcript	0.187333	2.25183	-3.58742	0.00107549	0.0132188	down
ENST00000429715	ENSG00000005810	MYCBP2	transcript	8.82244	0.699226	3.65735	0.00107606	0.0132235	up
ENST00000649906	ENSG00000121073	SLC35B1	transcript	0.121283	7.07748	-5.86678	0.00107726	0.0132279	down
ENST00000615670	ENSG00000275342	PRAG1	transcript	34.5072	2.41804	3.83499	0.00107989	0.0132513	up
ENST00000574590	ENSG00000120071	KANSL1	transcript	0.822386	0.01655	5.63491	0.00109524	0.0134134	up
ENST00000437304	ENSG00000154556	SORBS2	transcript	0.620765	0.008037	6.27125	0.00109811	0.0134342	up
ENST00000619920	ENSG00000165916	PSMC3	transcript	0.292728	3.51747	-3.58691	0.00109875	0.0134389	down
ENST00000233612	ENSG00000115271	GCA	transcript	0.0702517	2.91455	-5.3746	0.00109929	0.0134423	down
ENST00000374152	ENSG00000117713	ARID1A	transcript	10.1363	0.471573	4.4259	0.00110255	0.0134741	up
ENST00000464356	ENSG00000116604	MEF2D	transcript	1.69161	0.0040985	8.68909	0.00110372	0.013482	up
ENST00000521452	ENSG00000253304	TMEM200B	transcript	0.179002	1.96055	-3.45321	0.00110736	0.0135138	down
ENST00000224073	ENSG00000107223	EDF1	transcript	22.8634	144.468	-2.65964	0.00110796	0.0135162	down
ENST00000394667	ENSG00000109475	RPL34	transcript	81.1224	3.34191	4.60136	0.00111707	0.0136019	up
ENST00000593274	ENSG00000104979	C19orf53	transcript	0.0454947	1.66268	-5.19167	0.00111837	0.0136142	down
ENST00000353214	ENSG00000136950	ARPC5L	transcript	0.0837057	1.11053	-3.72978	0.0011186	0.0136153	down
ENST00000362074	ENSG00000264343	NOTCH2NLA	transcript	0.095641	3.35781	-5.13375	0.00112295	0.0136585	down
ENST00000394022	ENSG00000136828	RALGPS1	transcript	4.30039	0.158529	4.76164	0.00114137	0.0138238	up
ENST00000252992	ENSG00000130695	CEP85	transcript	3.94792	0.274325	3.84714	0.00114235	0.0138308	up
ENST00000438607	ENSG00000232112	TMA7	transcript	40.3293	216.642	-2.42541	0.00114849	0.0138904	down
ENST00000375279	ENSG00000078699	CBFA2T2	transcript	4.24243	0.208696	4.34542	0.00116135	0.0140262	up
ENST00000307305	ENSG00000006576	PHTF2	transcript	0.0610327	1.74094	-4.83414	0.0011625	0.0140367	down
ENST00000396472	ENSG00000151327	FAM177A1	transcript	0.206154	5.47602	-4.73133	0.00116622	0.01408	down
ENST00000369000	ENSG00000138162	TACC2	transcript	0.734023	0.002583	8.15063	0.00116775	0.0140929	up
ENST00000402932	ENSG00000256223	ZNF10	transcript	0.948371	0.0079345	6.90117	0.0011774	0.0141867	up
ENST00000611969	ENSG00000175701	MTLN	transcript	3.17811	26.2789	-3.04767	0.00118319	0.0142413	down
ENST00000261182	ENSG00000187109	NAP1L1	transcript	0.724689	7.91475	-3.44911	0.00118534	0.014264	down
ENST00000366508	ENSG00000153207	AHCTF1	transcript	0.325147	6.89612	-4.40662	0.00118744	0.0142826	down
ENST00000558762	ENSG00000140443	IGF1R	transcript	8.99169	0.580559	3.95308	0.00119069	0.0143199	up
ENST00000372969	ENSG00000168653	NDUFS5	transcript	4.83831	37.7602	-2.96429	0.00120013	0.0144134	down
ENST00000649752	ENSG00000147099	HDAC8	transcript	1.05026	0.0170365	5.94598	0.0012021	0.0144336	up
ENST00000619352	ENSG00000198830	HMGN2	transcript	0.0408937	0.914286	-4.4827	0.00120403	0.014445	down
ENST00000262710	ENSG00000100813	ACIN1	transcript	1.32674	0.0126605	6.71141	0.00120641	0.0144684	up
ENST00000491306	ENSG00000197756	RPL37A	transcript	22.1329	114.68	-2.37335	0.00120781	0.0144802	down
ENST00000617933	ENSG00000215126	CBWD6	transcript	0.042658	3.42395	-6.3267	0.00120804	0.0144813	down
ENST00000558494	ENSG00000086666	ZFAND6	transcript	24.5192	1.74679	3.81113	0.00121499	0.0145452	up
ENST00000396064	ENSG00000140307	GTF2A2	transcript	0.492122	11.4944	-4.54578	0.00122339	0.0146193	down
ENST00000397992	ENSG00000140836	ZFHX3	transcript	4.83179	0.153364	4.97752	0.00123725	0.0147575	up
ENST00000265866	ENSG00000096746	HNRNPH3	transcript	27.1845	2.65097	3.35819	0.0012512	0.0149015	up
ENST00000334512	ENSG00000108175	ZMIZ1	transcript	11.0248	1.11382	3.30716	0.00125491	0.014937	up
ENST00000285735	ENSG00000155366	RHOC	transcript	12.4278	0.799122	3.95901	0.00126322	0.0150245	up
ENST00000409544	ENSG00000075292	ZNF638	transcript	5.95496	0.014564	8.67554	0.00127566	0.0151489	up
ENST00000307662	ENSG00000171992	SYNPO	transcript	10.0634	0.911537	3.46468	0.00128877	0.0152747	up
ENST00000527690	ENSG00000166012	TAF1D	transcript	0.1408	2.57147	-4.19088	0.00128897	0.0152752	down
ENST00000454189	ENSG00000046653	GPM6B	transcript	0.0227303	0.353948	-3.96085	0.00129195	0.0153	down
ENST00000378099	ENSG00000196511	TPK1	transcript	0.701438	0.005775	6.92435	0.0012978	0.0153516	up
ENST00000359660	ENSG00000145743	FBXL17	transcript	0.0198053	0.972648	-5.61796	0.00130601	0.0154274	down
ENST00000644191	ENSG00000170445	HARS	transcript	0.0382827	0.940588	-4.6188	0.00130875	0.0154519	down
ENST00000435711	ENSG00000170144	HNRNPA3	transcript	26.9571	2.09658	3.68456	0.00131152	0.0154784	up
ENST00000371319	ENSG00000157216	SSBP3	transcript	8.19942	0.521846	3.97382	0.0013127	0.0154851	up
ENST00000418259	ENSG00000110046	ATG2A	transcript	7.45482	0.65308	3.51284	0.00131251	0.0154851	up
ENST00000561610	ENSG00000149923	PPP4C	transcript	61.6154	6.21071	3.31046	0.00131287	0.0154854	up
ENST00000449359	ENSG00000132600	PRMT7	transcript	0.100939	2.15008	-4.41283	0.00131534	0.0155021	down
ENST00000527096	ENSG00000178209	PLEC	transcript	74.8494	8.41662	3.15268	0.00131982	0.0155441	up
ENST00000611023	ENSG00000085552	IGSF9	transcript	5.66321	0.39402	3.84528	0.00132894	0.0156391	up
ENST00000598034	ENSG00000130755	GMFG	transcript	0.0296847	0.958534	-5.01304	0.001336	0.0157132	down
ENST00000448864	ENSG00000182899	RPL35A	transcript	73.3582	364.578	-2.3132	0.00134263	0.0157714	down
ENST00000368325	ENSG00000203760	CENPW	transcript	1.8876	17.1225	-3.18127	0.00134616	0.0158056	down
ENST00000613416	ENSG00000176095	IP6K1	transcript	10.2664	0.412614	4.637	0.00135476	0.0158884	up
ENST00000266563	ENSG00000139197	PEX5	transcript	0.708235	5.01357	-2.82354	0.00135707	0.0159111	down
ENST00000521777	ENSG00000104299	INTS9	transcript	0.0232723	1.67861	-6.17251	0.00135716	0.0159111	down
ENST00000279387	ENSG00000149923	PPP4C	transcript	7.89414	43.2007	-2.4522	0.00136554	0.0159802	down
ENST00000329524	ENSG00000072736	NFATC3	transcript	1.008	0.043267	4.54208	0.00138181	0.0161331	up
ENST00000643754	ENSG00000142676	RPL11	transcript	24.038	224.001	-3.22011	0.00138385	0.0161505	down
ENST00000639174	ENSG00000197563	PIGN	transcript	0.563064	0.0058635	6.58539	0.00139927	0.0163063	up
ENST00000371118	ENSG00000125703	ATG4C	transcript	0.0231947	0.719957	-4.95605	0.00140686	0.0163726	down
ENST00000230323	ENSG00000112561	TFEB	transcript	0.013853	0.625583	-5.49693	0.00140958	0.0163931	down
ENST00000319826	ENSG00000122026	RPL21	transcript	3.05373	22.3042	-2.86867	0.0014178	0.0164719	down
ENST00000549135	ENSG00000205352	PRR13	transcript	0.710075	9.16946	-3.69079	0.00141895	0.0164815	down
ENST00000409003	ENSG00000177570	SAMD12	transcript	6.45018	0.364658	4.14472	0.00142204	0.0165137	up
ENST00000428648	ENSG00000154978	VOPP1	transcript	10.1359	0.0010745	13.2035	0.00143063	0.0165948	up
ENST00000622744	ENSG00000284906	AC091057.6	transcript	5.89275	0.338143	4.12324	0.00143449	0.0166338	up
ENST00000582355	ENSG00000169696	ASPSCR1	transcript	3.35972	0.025973	7.01518	0.00143529	0.0166394	up
ENST00000411529	ENSG00000170144	HNRNPA3	transcript	40.0289	4.73075	3.0809	0.00143559	0.016641	up
ENST00000377560	ENSG00000173064	HECTD4	transcript	9.71102	0.59997	4.01666	0.00144295	0.0167192	up
ENST00000555436	ENSG00000139899	CBLN3	transcript	0.251707	3.10296	-3.62383	0.00144711	0.0167546	down
ENST00000304402	ENSG00000172209	GPR22	transcript	0.0166757	0.318808	-4.25687	0.00145648	0.0168376	down
ENST00000564304	ENSG00000168488	ATXN2L	transcript	6.55739	0.407388	4.00865	0.0014598	0.0168616	up
ENST00000448493	ENSG00000088387	DOCK9	transcript	0.120668	0.0016995	6.14978	0.00146478	0.0169108	up
ENST00000432455	ENSG00000196576	PLXNB2	transcript	3.83899	0.135353	4.82593	0.00147164	0.0169766	up
ENST00000549259	ENSG00000196531	NACA	transcript	23.3983	127.903	-2.45058	0.00147228	0.0169816	down
ENST00000503780	ENSG00000164118	CEP44	transcript	4.69262	0.369324	3.66744	0.00147405	0.0169947	up
ENST00000614077	ENSG00000241343	RPL36A	transcript	12.4375	76.7872	-2.62617	0.00147543	0.0170013	down
ENST00000620123	ENSG00000204267	TAP2	transcript	0.0239587	0.83542	-5.12388	0.00147648	0.0170097	down
ENST00000521589	ENSG00000169246	NPIPB3	transcript	5.4968	0.184762	4.89485	0.0014811	0.0170552	up
ENST00000457775	ENSG00000283463	HSFX4	transcript	0.011538	0.386729	-5.06686	0.00148159	0.0170589	down
ENST00000359354	ENSG00000066468	FGFR2	transcript	1.9573	0.0390495	5.64742	0.00149559	0.0171932	up
ENST00000519295	ENSG00000132842	AP3B1	transcript	4.0494	0.003471	10.1881	0.00149609	0.017197	up
ENST00000515803	ENSG00000145555	MYO10	transcript	0.195826	0.0010795	7.50307	0.00150128	0.0172412	up
ENST00000316491	ENSG00000197302	ZNF720	transcript	2.40195	0.113787	4.3998	0.00151057	0.0173311	up
ENST00000504366	ENSG00000170445	HARS	transcript	4.79161	0.191762	4.64312	0.001524	0.0174652	up
ENST00000339012	ENSG00000163001	CFAP36	transcript	0.0145537	0.447912	-4.94376	0.00152494	0.017474	down
ENST00000528282	ENSG00000079819	EPB41L2	transcript	1.53726	0.0013105	10.196	0.00153381	0.017562	up
ENST00000550654	ENSG00000178449	COX14	transcript	0.110522	1.76823	-3.9999	0.00153375	0.017562	down
ENST00000350320	ENSG00000122545	SEPT7	transcript	3.10201	0.0092035	8.3968	0.00153634	0.0175851	up
ENST00000359303	ENSG00000197153	HIST1H3J	transcript	28.4086	164.622	-2.53476	0.00155778	0.0177763	down
ENST00000287022	ENSG00000156467	UQCRB	transcript	3.17108	16.8002	-2.40543	0.00155905	0.0177856	down
ENST00000521606	ENSG00000145860	RNF145	transcript	2.41617	0.036052	6.0665	0.0015732	0.0179153	up
ENST00000359935	ENSG00000008382	MPND	transcript	0.715925	3.5e-06	17.6421	0.00157992	0.0179719	up
ENST00000399012	ENSG00000182378	PLCXD1	transcript	1.38305	0.000814	10.7305	0.00159266	0.0180808	up
ENST00000378576	ENSG00000106484	MEST	transcript	0.762139	0.008353	6.51162	0.0016065	0.0182139	up
ENST00000435611	ENSG00000183486	MX2	transcript	1.60677	0.014559	6.78611	0.00160713	0.018217	up
ENST00000325486	ENSG00000166037	CEP57	transcript	0.0122023	2.38674	-7.61174	0.0016083	0.0182283	down
ENST00000585696	ENSG00000189042	ZNF567	transcript	1.84845	0.0863595	4.41982	0.00160932	0.0182378	up
ENST00000274242	ENSG00000145592	RPL37	transcript	7.17147	32.9513	-2.19999	0.00163448	0.0184781	down
ENST00000282441	ENSG00000137693	YAP1	transcript	0.583906	4.05822	-2.79704	0.00163647	0.0184965	down
ENST00000270458	ENSG00000142408	CACNG8	transcript	2.54845	0.208818	3.6093	0.00163711	0.0185018	up
ENST00000405333	ENSG00000115758	ODC1	transcript	0.349674	3.44135	-3.29889	0.00164021	0.0185287	down
ENST00000547610	ENSG00000167548	KMT2D	transcript	10.6297	0.52474	4.34036	0.001678	0.0188645	up
ENST00000648370	ENSG00000156650	KAT6B	transcript	0.237232	0.0012985	7.51331	0.00168123	0.0188945	up
ENST00000409432	ENSG00000138032	PPM1B	transcript	3.66505	0.218225	4.06994	0.00170006	0.0190728	up
ENST00000306749	ENSG00000169710	FASN	transcript	119.496	15.1477	2.97979	0.0017185	0.0192336	up
ENST00000403295	ENSG00000115392	FANCL	transcript	0.0268677	1.17958	-5.45626	0.00171961	0.019244	down
ENST00000476556	ENSG00000142599	RERE	transcript	0.354712	0.0054395	6.02703	0.00172968	0.0193445	up
ENST00000591885	ENSG00000129667	RHBDF2	transcript	2.78114	0.0614525	5.50006	0.00173256	0.0193678	up
ENST00000255499	ENSG00000133135	RNF128	transcript	19.2293	1.95054	3.30136	0.00173362	0.0193776	up
ENST00000271375	ENSG00000213064	SFT2D2	transcript	43.7301	5.57857	2.97066	0.00173654	0.0194059	up
ENST00000535983	ENSG00000162946	DISC1	transcript	0.417746	0.0052475	6.31485	0.00173918	0.0194249	up
ENST00000528367	ENSG00000168569	TMEM223	transcript	0.010767	0.659075	-5.93575	0.00174157	0.0194474	down
ENST00000264258	ENSG00000071082	RPL31	transcript	35.6356	164.25	-2.20451	0.00175888	0.0196045	down
ENST00000619913	ENSG00000103415	HMOX2	transcript	0.0310907	0.521046	-4.06686	0.00175857	0.0196045	down
ENST00000424789	ENSG00000170921	TANC2	transcript	4.91467	0.504517	3.28412	0.00175993	0.0196141	up
ENST00000543538	ENSG00000163697	APBB2	transcript	0.349698	0.0018085	7.59517	0.00176284	0.0196359	up
ENST00000374102	ENSG00000184634	MED12	transcript	0.999366	0.000112	13.1233	0.00177575	0.0197284	up
ENST00000636219	ENSG00000117713	ARID1A	transcript	12.1882	1.2424	3.29427	0.00178478	0.0198137	up
ENST00000558720	ENSG00000140319	SRP14	transcript	4.67311	42.746	-3.19333	0.00178826	0.0198438	down
ENST00000596482	ENSG00000051128	HOMER3	transcript	0.0106367	0.66233	-5.96043	0.00178979	0.0198565	down
ENST00000483968	ENSG00000051382	PIK3CB	transcript	1.20208	0.0177305	6.08315	0.00179122	0.019866	up
ENST00000319555	ENSG00000179588	ZFPM1	transcript	3.85398	0.322711	3.57804	0.0017965	0.019916	up
ENST00000263269	ENSG00000105464	GRIN2D	transcript	36.6724	4.44928	3.04305	0.00179804	0.0199309	up
ENST00000419474	ENSG00000136367	ZFHX2	transcript	1.58663	0.121076	3.71198	0.0018094	0.0200416	up
ENST00000335621	ENSG00000186710	CFAP73	transcript	0.557865	4.80922	-3.10781	0.00181458	0.0200904	down
ENST00000371218	ENSG00000172456	FGGY	transcript	0.93366	0.003178	8.19863	0.00181761	0.0201218	up
ENST00000217133	ENSG00000101162	TUBB1	transcript	0.0653803	0.716116	-3.45326	0.00182196	0.0201592	down
ENST00000371060	ENSG00000116678	LEPR	transcript	2.47304	0.165503	3.90136	0.00182929	0.0202294	up
ENST00000415645	ENSG00000185864	NPIPB4	transcript	1.36782	0.052266	4.70986	0.00184272	0.020345	up
ENST00000341865	ENSG00000188112	C6orf132	transcript	23.8284	2.78861	3.09507	0.00185449	0.0204524	up
ENST00000464873	ENSG00000175792	RUVBL1	transcript	0.0790247	1.13441	-3.8435	0.00187279	0.0206019	down
ENST00000404484	ENSG00000140416	TPM1	transcript	3.1212	25.9125	-3.05348	0.00188132	0.0206913	down
ENST00000406386	ENSG00000100106	TRIOBP	transcript	1.59872	0.118019	3.75982	0.00188185	0.0206949	up
ENST00000358435	ENSG00000196683	TOMM7	transcript	14.1107	77.5152	-2.45769	0.00188532	0.0207286	down
ENST00000378330	ENSG00000167522	ANKRD11	transcript	1.38995	0.000321	12.0802	0.00188551	0.0207286	up
ENST00000311806	ENSG00000172939	OXSR1	transcript	23.1204	2.63769	3.13182	0.00189061	0.0207735	up
ENST00000322247	ENSG00000177150	FAM210A	transcript	0.996898	0.002767	8.49298	0.00189348	0.0208006	up
ENST00000608868	ENSG00000111850	SMIM8	transcript	1.52661	0.0095525	7.32024	0.00189602	0.0208174	up
ENST00000638101	ENSG00000283208	AC001226.2	transcript	0.137494	1.38636	-3.33386	0.00190606	0.0208852	down
ENST00000397609	ENSG00000171262	FAM98B	transcript	12.2151	1.2647	3.2718	0.001912	0.0209392	up
ENST00000376554	ENSG00000102572	STK24	transcript	6.10058	0.482488	3.66038	0.00191343	0.0209482	up
ENST00000649817	ENSG00000083168	KAT6A	transcript	0.0153363	0.525768	-5.0994	0.00193484	0.0211438	down
ENST00000400822	ENSG00000130396	AFDN	transcript	1.88182	0.031616	5.89533	0.00195525	0.0213138	up
ENST00000414770	ENSG00000027697	IFNGR1	transcript	2.66667e-05	0.557033	-14.3504	0.00195679	0.0213275	down
ENST00000615892	ENSG00000146112	PPP1R18	transcript	9.93333e-05	0.311784	-11.616	0.00196552	0.0214069	down
ENST00000640345	ENSG00000284512	AC092718.8	transcript	0.0314967	0.488994	-3.95655	0.00197622	0.0215007	down
ENST00000537690	ENSG00000151838	CCDC175	transcript	0.012168	0.269587	-4.46959	0.00197727	0.0215098	down
ENST00000374011	ENSG00000126705	AHDC1	transcript	1.91123	0.0066235	8.17269	0.00198062	0.0215302	up
ENST00000649007	ENSG00000116133	DHCR24	transcript	0.180251	1.62255	-3.17019	0.00199569	0.0216598	down
ENST00000595635	ENSG00000182986	ZNF320	transcript	0.246545	3.5932	-3.86535	0.00199618	0.0216605	down
ENST00000612565	ENSG00000278384	AL354822.1	transcript	4.89494	0.367542	3.73531	0.00200189	0.0217042	up
ENST00000360265	ENSG00000196526	AFAP1	transcript	1.03442	0.003444	8.23052	0.00201413	0.0218116	up
ENST00000568685	ENSG00000089280	FUS	transcript	39.317	4.269	3.20318	0.00201564	0.0218245	up
ENST00000622241	ENSG00000275342	PRAG1	transcript	0.0459873	1.6077	-5.12762	0.00201692	0.0218327	down
ENST00000550746	ENSG00000121749	TBC1D15	transcript	3.37674	0.228491	3.88543	0.00202084	0.0218659	up
ENST00000356674	ENSG00000122566	HNRNPA2B1	transcript	249.594	33.1315	2.91331	0.00202939	0.0219192	up
ENST00000592420	ENSG00000184640	SEPT9	transcript	2.73199	0.099044	4.78574	0.00203055	0.0219294	up
ENST00000268459	ENSG00000140807	NKD1	transcript	14.4181	1.5592	3.209	0.00203926	0.0220119	up
ENST00000430095	ENSG00000002016	RAD52	transcript	0.027956	0.877599	-4.97233	0.00204268	0.0220419	down
ENST00000371399	ENSG00000058799	YIPF1	transcript	1.02119	0.002227	8.84093	0.00204713	0.0220853	up
ENST00000372156	ENSG00000108219	TSPAN14	transcript	4.56138	0.123627	5.20541	0.00204958	0.0221071	up
ENST00000648231	ENSG00000160710	ADAR	transcript	0.907317	0.044995	4.33377	0.00205179	0.0221199	up
ENST00000454170	ENSG00000104413	ESRP1	transcript	18.3538	1.7569	3.38497	0.00205411	0.0221328	up
ENST00000517539	ENSG00000243716	NPIPB5	transcript	5.21002	0.306791	4.08596	0.00205718	0.0221635	up
ENST00000340077	ENSG00000148498	PARD3	transcript	0.154127	1.57903	-3.35685	0.00205925	0.0221826	down
ENST00000549759	ENSG00000123349	PFDN5	transcript	0.171332	7.16012	-5.38512	0.00207905	0.022364	down
ENST00000350119	ENSG00000149927	DOC2A	transcript	0.559676	4.40337	-2.97594	0.00207976	0.0223694	down
ENST00000590247	ENSG00000105185	PDCD5	transcript	13.7248	79.0434	-2.52586	0.00208401	0.022408	down
ENST00000640901	ENSG00000130638	ATXN10	transcript	2.23526	0.0598585	5.22274	0.00208669	0.0224308	up
ENST00000504156	ENSG00000170445	HARS	transcript	0.834519	12.416	-3.89511	0.00209204	0.0224721	down
ENST00000599836	ENSG00000235106	BRD3OS	transcript	1.26118	0.0294135	5.42216	0.00210903	0.0226345	up
ENST00000420124	ENSG00000272333	KMT2B	transcript	19.5904	2.48396	2.97943	0.00211042	0.022647	up
ENST00000616972	ENSG00000168385	SEPT2	transcript	0.167428	10.5661	-5.97976	0.00211111	0.0226497	down
ENST00000618305	ENSG00000275126	HIST1H4L	transcript	41.6625	220.507	-2.404	0.00211798	0.022711	down
ENST00000648198	ENSG00000187240	DYNC2H1	transcript	0.718726	0.005767	6.96148	0.00212212	0.0227417	up
ENST00000376931	ENSG00000161010	MRNIP	transcript	0.070872	1.17764	-4.05454	0.00213011	0.0228209	down
ENST00000574872	ENSG00000108518	PFN1	transcript	26.4526	164.898	-2.64009	0.00213718	0.0228712	down
ENST00000393319	ENSG00000146054	TRIM7	transcript	0.654228	0.010014	6.0297	0.00214081	0.0229015	up
ENST00000529637	ENSG00000090686	USP48	transcript	2.58309	0.139898	4.20665	0.00214772	0.0229658	up
ENST00000523266	ENSG00000158856	DMTN	transcript	4.63548	0.0078545	9.20498	0.00216711	0.0231371	up
ENST00000357195	ENSG00000127152	BCL11B	transcript	1.20828	0.06861	4.1384	0.00217398	0.0231912	up
ENST00000472944	ENSG00000134717	BTF3L4	transcript	0.366091	3.68679	-3.33209	0.00218021	0.023245	down
ENST00000395540	ENSG00000106078	COBL	transcript	1.6583	0.062232	4.7359	0.00218703	0.0233015	up
ENST00000588090	ENSG00000099622	CIRBP	transcript	0.340155	12.996	-5.25573	0.00219519	0.0233666	down
ENST00000278590	ENSG00000149289	ZC3H12C	transcript	0.404323	0.0009335	8.75864	0.00219853	0.02339	up
ENST00000502320	ENSG00000189157	FAM47E	transcript	0.715984	0.025692	4.80054	0.00219931	0.0233959	up
ENST00000396070	ENSG00000156482	RPL30	transcript	4.16	53.0113	-3.67164	0.00220532	0.0234311	down
ENST00000409190	ENSG00000162520	SYNC	transcript	0.364248	2.76939	-2.92657	0.00222419	0.0235874	down
ENST00000216037	ENSG00000100219	XBP1	transcript	19.845	0.986635	4.33012	0.00223127	0.0236528	up
ENST00000547859	ENSG00000197111	PCBP2	transcript	41.7397	4.83518	3.10978	0.00223687	0.0237024	up
ENST00000612478	ENSG00000166024	R3HCC1L	transcript	0.38937	0.0001825	11.059	0.00224875	0.0238135	up
ENST00000402042	ENSG00000196588	MRTFA	transcript	9.68422	0.961288	3.33259	0.00225143	0.023837	up
ENST00000637557	ENSG00000131089	ARHGEF9	transcript	0.483457	0.0035845	7.07547	0.00226176	0.0239194	up
ENST00000523898	ENSG00000104626	ERI1	transcript	0.368803	0.000496	9.53829	0.00227096	0.0240018	up
ENST00000314289	ENSG00000063978	RNF4	transcript	25.5556	1.81506	3.81555	0.00227495	0.0240366	up
ENST00000644934	ENSG00000105220	GPI	transcript	1.72176	11.7954	-2.77627	0.00228008	0.0240809	down
ENST00000468024	ENSG00000133142	TCEAL4	transcript	0.124106	4.45897	-5.16706	0.00228454	0.0241231	down
ENST00000393585	ENSG00000164305	CASP3	transcript	1.66857	0.036972	5.49604	0.00229121	0.0241836	up
ENST00000401738	ENSG00000143924	EML4	transcript	0.426956	0.002524	7.40223	0.00230086	0.0242605	up
ENST00000556564	ENSG00000070778	PTPN21	transcript	9.77377	1.0975	3.15469	0.00231102	0.0243577	up
ENST00000582970	ENSG00000173821	RNF213	transcript	13.1457	1.67156	2.97532	0.00231311	0.0243748	up
ENST00000400866	ENSG00000085224	ATRX	transcript	0.981124	0.0015635	9.29351	0.00231403	0.0243798	up
ENST00000332539	ENSG00000183134	PTGDR2	transcript	0.0340093	0.479399	-3.81722	0.00231655	0.0244034	down
ENST00000556009	ENSG00000119655	NPC2	transcript	0.0281077	1.15808	-5.36463	0.00231918	0.0244287	down
ENST00000358025	ENSG00000054654	SYNE2	transcript	16.1876	2.14513	2.91576	0.00232115	0.0244469	up
ENST00000276461	ENSG00000147475	ERLIN2	transcript	0.168332	2.036	-3.59636	0.00232409	0.0244704	down
ENST00000360565	ENSG00000126461	SCAF1	transcript	49.9271	6.50456	2.9403	0.00232817	0.0245008	up
ENST00000426638	ENSG00000162819	BROX	transcript	1.09012	0.0072305	7.23617	0.00232983	0.0245057	up
ENST00000372165	ENSG00000172426	RSPH9	transcript	0.241803	3.37786	-3.80421	0.00234448	0.0246271	down
ENST00000379802	ENSG00000096696	DSP	transcript	86.4574	11.8673	2.86499	0.00234545	0.0246298	up
ENST00000536620	ENSG00000243716	NPIPB5	transcript	14.5838	0.618264	4.56	0.00236278	0.0247814	up
ENST00000509418	ENSG00000163104	SMARCAD1	transcript	1.10232	0.03506	4.97458	0.00236614	0.0248115	up
ENST00000374732	ENSG00000090686	USP48	transcript	8.06766	0.747876	3.43128	0.00236831	0.0248292	up
ENST00000342444	ENSG00000138303	ASCC1	transcript	0.379973	0.003412	6.79914	0.00238568	0.0249885	up
ENST00000395391	ENSG00000196247	ZNF107	transcript	2.98763	0.202783	3.88099	0.00239606	0.0250691	up
ENST00000616836	ENSG00000164934	DCAF13	transcript	4.07336	0.169243	4.58905	0.00240769	0.0251549	up
ENST00000353739	ENSG00000137075	RNF38	transcript	0.0248997	0.879339	-5.14222	0.00240837	0.025157	down
ENST00000393104	ENSG00000150593	PDCD4	transcript	2.51161	0.018848	7.05806	0.00241983	0.0252531	up
ENST00000453258	ENSG00000138185	ENTPD1	transcript	0.0235697	0.312885	-3.73063	0.00242125	0.0252531	down
ENST00000424712	ENSG00000133056	PIK3C2B	transcript	8.51031	0.084054	6.66175	0.0024256	0.0252933	up
ENST00000369984	ENSG00000172534	HCFC1	transcript	17.7524	1.90223	3.22226	0.00243629	0.0253852	up
ENST00000373006	ENSG00000164663	USP49	transcript	0.635881	0.008553	6.21618	0.002438	0.0253949	up
ENST00000316296	ENSG00000131620	ANO1	transcript	3.15404	0.034186	6.52765	0.00245075	0.0255013	up
ENST00000375245	ENSG00000165322	ARHGAP12	transcript	0.792081	0.00035	11.1441	0.00247434	0.0257182	up
ENST00000404530	ENSG00000162959	MEMO1	transcript	0.44469	7.31035	-4.03907	0.00248416	0.0257863	down
ENST00000642581	ENSG00000104413	ESRP1	transcript	0.0560333	1.19115	-4.40993	0.00249353	0.0258604	down
ENST00000377313	ENSG00000133895	MEN1	transcript	7.77331	0.211719	5.19831	0.00250287	0.0259413	up
ENST00000369408	ENSG00000135299	ANKRD6	transcript	0.0279173	0.315634	-3.49902	0.00251007	0.026001	down
ENST00000567759	ENSG00000103168	TAF1C	transcript	5.03893	0.445398	3.49995	0.00251407	0.0260286	up
ENST00000381033	ENSG00000139515	PDX1	transcript	1.45132	0.0592485	4.61445	0.00251791	0.026063	up
ENST00000314471	ENSG00000179134	SAMD4B	transcript	2.45322	0.183959	3.73722	0.00252176	0.0260935	up
ENST00000381556	ENSG00000132382	MYBBP1A	transcript	0.242066	0.0001745	10.438	0.00252275	0.0261	up
ENST00000356918	ENSG00000114670	NEK11	transcript	0.8995	0.006366	7.14259	0.00253632	0.0262246	up
ENST00000599551	ENSG00000221983	UBA52	transcript	3.49656	24.2084	-2.7915	0.00253617	0.0262246	down
ENST00000538427	ENSG00000055208	TAB2	transcript	11.9817	0.578242	4.37302	0.00254049	0.0262598	up
ENST00000416600	ENSG00000088888	MAVS	transcript	5.69866	0.351782	4.01787	0.00254214	0.0262689	up
ENST00000311549	ENSG00000122026	RPL21	transcript	38.8644	194.823	-2.32564	0.00255337	0.0263664	down
ENST00000399464	ENSG00000215041	NEURL4	transcript	2.34277	0.107358	4.44772	0.00256213	0.0264363	up
ENST00000377967	ENSG00000147050	KDM6A	transcript	5.93239	0.57804	3.35937	0.00257291	0.0265283	up
ENST00000645104	ENSG00000073584	SMARCE1	transcript	0.0212463	0.389778	-4.19737	0.0025805	0.0265932	down
ENST00000286523	ENSG00000156030	ELMSAN1	transcript	5.96482	0.490203	3.60503	0.00258394	0.0266207	up
ENST00000366806	ENSG00000130396	AFDN	transcript	0.0574	1.31311	-4.51579	0.00258522	0.0266259	down
ENST00000438028	ENSG00000121716	PILRB	transcript	0.921177	0.0031345	8.1991	0.0025878	0.0266472	up
ENST00000635589	ENSG00000102100	SLC35A2	transcript	0.0260227	0.911872	-5.13099	0.00261304	0.0268802	down
ENST00000591230	ENSG00000074657	ZNF532	transcript	2.71366	0.011804	7.84482	0.00262166	0.0269499	up
ENST00000402157	ENSG00000166436	TRIM66	transcript	0.21191	0.0023015	6.52474	0.0026324	0.0270279	up
ENST00000396757	ENSG00000137101	CD72	transcript	0.0777057	0.878713	-3.4993	0.00264317	0.0270979	down
ENST00000417362	ENSG00000103544	VPS35L	transcript	16.2774	1.10552	3.88007	0.00264616	0.0271232	up
ENST00000356957	ENSG00000153066	TXNDC11	transcript	3.11155	0.0207775	7.22647	0.00264936	0.0271506	up
ENST00000268489	ENSG00000140836	ZFHX3	transcript	10.5186	1.29653	3.02021	0.00265636	0.0272061	up
ENST00000552754	ENSG00000135404	CD63	transcript	2.16742	105.185	-5.6008	0.00266108	0.0272273	down
ENST00000614445	ENSG00000167085	PHB	transcript	2.7981	15.5078	-2.47048	0.00266793	0.0272696	down
ENST00000478733	ENSG00000144824	PHLDB2	transcript	3.94402	0.0245365	7.32859	0.00267955	0.0273646	up
ENST00000274203	ENSG00000145555	MYO10	transcript	32.3764	4.48627	2.85136	0.00272381	0.0277039	up
ENST00000571451	ENSG00000091592	NLRP1	transcript	0.441443	0.0010255	8.74975	0.00272327	0.0277039	up
ENST00000619952	ENSG00000170421	KRT8	transcript	1.28679	7.64847	-2.57139	0.00272728	0.0277227	down
ENST00000521689	ENSG00000132561	MATN2	transcript	0.376329	0.00397	6.56671	0.00273126	0.027755	up
ENST00000449120	ENSG00000241973	PI4KA	transcript	0.340383	3.57226	-3.39161	0.00273219	0.0277616	down
ENST00000616146	ENSG00000197045	GMFB	transcript	0.0984063	0.923828	-3.2308	0.00274651	0.0278851	down
ENST00000339399	ENSG00000136938	ANP32B	transcript	67.2418	8.34695	3.01004	0.00275048	0.02792	up
ENST00000414543	ENSG00000204713	TRIM27	transcript	2.70776	0.031018	6.44785	0.00275964	0.0279798	up
ENST00000575071	ENSG00000183011	NAA38	transcript	0.118829	2.66687	-4.48819	0.00276316	0.0280044	down
ENST00000559160	ENSG00000157450	RNF111	transcript	0.820719	0.0012125	9.40276	0.00276434	0.0280136	up
ENST00000533498	ENSG00000172809	RPL38	transcript	4.24458	26.5639	-2.64577	0.00276644	0.0280322	down
ENST00000376991	ENSG00000175550	DRAP1	transcript	0.248407	8.5318	-5.10207	0.00278132	0.0281414	down
ENST00000517610	ENSG00000104413	ESRP1	transcript	2.15055	11.7518	-2.4501	0.00278906	0.0282169	down
ENST00000511102	ENSG00000109180	OCIAD1	transcript	0.019546	0.567303	-4.85917	0.00279991	0.0283127	down
ENST00000329286	ENSG00000206418	RAB12	transcript	0.568941	4.37716	-2.94364	0.00280228	0.0283312	down
ENST00000570394	ENSG00000182676	PPP1R27	transcript	0.017196	0.490303	-4.83353	0.00280313	0.028337	down
ENST00000521662	ENSG00000120533	ENY2	transcript	0.457933	15.538	-5.08452	0.00281212	0.0284027	down
ENST00000316594	ENSG00000126945	HNRNPH2	transcript	24.404	0.739777	5.04388	0.00281667	0.0284403	up
ENST00000332482	ENSG00000183495	EP400	transcript	5.06045	0.18939	4.73983	0.00282116	0.0284801	up
ENST00000462315	ENSG00000138496	PARP9	transcript	7.50218	0.830202	3.17578	0.00283772	0.0285911	up
ENST00000375746	ENSG00000165025	SYK	transcript	0.0144427	0.775043	-5.74587	0.00284059	0.0286173	down
ENST00000627282	ENSG00000144580	CNOT9	transcript	1.58756	0.0226085	6.1338	0.00284168	0.0286226	up
ENST00000394331	ENSG00000197757	HOXC6	transcript	0.618288	0.013326	5.53596	0.00285778	0.0287596	up
ENST00000454407	ENSG00000160336	ZNF761	transcript	5.09786	0.318825	3.99906	0.00286484	0.0288277	up
ENST00000564928	ENSG00000154099	DNAAF1	transcript	0.114042	1.68195	-3.8825	0.00286711	0.0288478	down
ENST00000565184	ENSG00000067225	PKM	transcript	60.5541	271.435	-2.16431	0.00287389	0.028899	down
ENST00000507443	ENSG00000174720	LARP7	transcript	1.50096	0.0170735	6.45799	0.00288766	0.0290072	up
ENST00000550082	ENSG00000123358	NR4A1	transcript	4.27972	0.113691	5.23433	0.00290932	0.0292096	up
ENST00000503216	ENSG00000169230	PRELID1	transcript	5.76543	36.0994	-2.64647	0.00291008	0.0292136	down
ENST00000544844	ENSG00000173113	TRMT112	transcript	8.61348	43.4843	-2.33582	0.00292443	0.0293355	down
ENST00000236137	ENSG00000117479	SLC19A2	transcript	0.0330173	0.694344	-4.39436	0.00293042	0.0293841	down
ENST00000597451	ENSG00000221983	UBA52	transcript	2.80276	29.2159	-3.38183	0.00293306	0.0294049	down
ENST00000327283	ENSG00000175354	PTPN2	transcript	0.04709	0.973402	-4.36954	0.00294243	0.0294759	down
ENST00000393230	ENSG00000106459	NRF1	transcript	0.064717	0.668382	-3.36846	0.00294753	0.0295183	down
ENST00000376141	ENSG00000101951	PAGE4	transcript	0.0211417	0.76645	-5.18003	0.00294932	0.0295334	down
ENST00000390015	ENSG00000171298	GAA	transcript	13.6669	1.52001	3.16853	0.00295607	0.0295808	up
ENST00000594295	ENSG00000197608	ZNF841	transcript	10.8403	0.771775	3.81208	0.00297087	0.0297202	up
ENST00000322213	ENSG00000072501	SMC1A	transcript	13.9066	1.77314	2.97139	0.003004	0.0299788	up
ENST00000561718	ENSG00000205937	RNPS1	transcript	19.6319	0.0632105	8.27882	0.00301987	0.0301226	up
ENST00000513702	ENSG00000109133	TMEM33	transcript	2.52366	14.8857	-2.56034	0.00302877	0.0302084	down
ENST00000647748	ENSG00000088808	PPP1R13B	transcript	0.381512	2.84384	-2.89804	0.00303786	0.0302844	down
ENST00000343600	ENSG00000139793	MBNL2	transcript	7.39644	0.28177	4.71424	0.0030444	0.0303467	up
ENST00000369604	ENSG00000116793	PHTF1	transcript	4.97135	0.392343	3.66345	0.00304676	0.0303614	up
ENST00000359904	ENSG00000196704	AMZ2	transcript	0.748009	6.11437	-3.03108	0.00306055	0.0304752	down
ENST00000379666	ENSG00000243147	MRPL33	transcript	0.883483	10.9145	-3.6269	0.00306423	0.030503	down
ENST00000507980	ENSG00000186468	RPS23	transcript	2.92684	17.8737	-2.61042	0.00306403	0.030503	down
ENST00000554107	ENSG00000119596	YLPM1	transcript	1.76658	0.110847	3.99432	0.00306704	0.030525	up
ENST00000432887	ENSG00000176148	TCP11L1	transcript	0.037895	0.90733	-4.58155	0.0030676	0.0305277	down
ENST00000248594	ENSG00000127947	PTPN12	transcript	38.1057	4.98883	2.93323	0.00307258	0.0305595	up
ENST00000555055	ENSG00000126215	XRCC3	transcript	0.096855	2.31299	-4.57779	0.00308319	0.0306325	down
ENST00000256079	ENSG00000133704	IPO8	transcript	16.8528	2.16282	2.962	0.00308743	0.0306666	up
ENST00000620996	ENSG00000009844	VTA1	transcript	4.94974	0.290561	4.09044	0.00310437	0.0308038	up
ENST00000611540	ENSG00000185252	ZNF74	transcript	0.0116163	0.493175	-5.40787	0.00311097	0.0308518	down
ENST00000642594	ENSG00000111642	CHD4	transcript	1.18759	0.039008	4.92812	0.00312004	0.0309239	up
ENST00000543523	ENSG00000151491	EPS8	transcript	2.83831	0.004587	9.27326	0.0031319	0.0310266	up
ENST00000430260	ENSG00000169398	PTK2	transcript	0.82592	0.02477	5.05934	0.00314353	0.0311238	up
ENST00000603548	ENSG00000109670	FBXW7	transcript	3.02911	0.234588	3.6907	0.00314492	0.0311345	up
ENST00000533000	ENSG00000162191	UBXN1	transcript	0.10568	2.30446	-4.44666	0.00314726	0.0311517	down
ENST00000441493	ENSG00000243156	MICAL3	transcript	13.3052	1.7822	2.90026	0.00316496	0.0313119	up
ENST00000403625	ENSG00000069020	MAST4	transcript	5.42662	0.388792	3.80299	0.00318523	0.0314881	up
ENST00000380994	ENSG00000107959	PITRM1	transcript	7.24651	0.228957	4.98414	0.00320213	0.03164	up
ENST00000378254	ENSG00000152457	DCLRE1C	transcript	0.276877	0.002124	7.02632	0.00320394	0.0316504	up
ENST00000265462	ENSG00000126432	PRDX5	transcript	17.3651	80.9885	-2.22152	0.00323095	0.0318788	down
ENST00000614462	ENSG00000176731	C8orf59	transcript	0.91143	7.41072	-3.02341	0.0032355	0.0319084	down
ENST00000372492	ENSG00000243710	CFAP57	transcript	0.120826	0.990692	-3.03551	0.00323864	0.0319334	down
ENST00000601638	ENSG00000104960	PTOV1	transcript	7.23361	0.199549	5.1799	0.00325263	0.0320405	up
ENST00000423738	ENSG00000196440	ARMCX4	transcript	0.863022	0.0539235	4.00041	0.00326056	0.0321064	up
ENST00000377017	ENSG00000102265	TIMP1	transcript	24.6953	1.58013	3.96612	0.00326969	0.0321747	up
ENST00000510756	ENSG00000153113	CAST	transcript	0.416378	12.8002	-4.94213	0.00328769	0.032324	down
ENST00000397196	ENSG00000111186	WNT5B	transcript	0.259365	4.3998	-4.08438	0.00329433	0.0323645	down
ENST00000427522	ENSG00000130589	HELZ2	transcript	24.2492	3.2868	2.88318	0.00330107	0.0324184	up
ENST00000436884	ENSG00000164542	KIAA0895	transcript	0.839367	0.003584	7.87159	0.00330605	0.0324549	up
ENST00000375865	ENSG00000204435	CSNK2B	transcript	1.10576	13.3874	-3.59777	0.00332833	0.0326394	down
ENST00000357122	ENSG00000008294	SPAG9	transcript	1.67364	12.5606	-2.90784	0.0033377	0.0327157	down
ENST00000611625	ENSG00000039068	CDH1	transcript	1.55453	0.003598	8.75507	0.00333838	0.0327173	up
ENST00000361371	ENSG00000198862	LTN1	transcript	6.33628	0.43858	3.85272	0.00334206	0.0327459	up
ENST00000425012	ENSG00000183283	DAZAP2	transcript	0.853919	6.80627	-2.99469	0.00334192	0.0327459	down
ENST00000601973	ENSG00000130749	ZC3H4	transcript	11.3592	1.34898	3.07391	0.00334516	0.0327607	up
ENST00000403658	ENSG00000035115	SH3YL1	transcript	0.0365323	0.776148	-4.40909	0.00334567	0.0327626	down
ENST00000568956	ENSG00000261221	ZNF865	transcript	9.33864	1.04148	3.16457	0.00335289	0.032812	up
ENST00000597270	ENSG00000099783	HNRNPM	transcript	36.9908	4.00052	3.20891	0.00335296	0.032812	up
ENST00000529806	ENSG00000140988	RPS2	transcript	7.57612	49.2594	-2.70087	0.00336925	0.0329465	down
ENST00000520408	ENSG00000173273	TNKS	transcript	1.45133	0.012541	6.85458	0.00339501	0.0331605	up
ENST00000341189	ENSG00000102401	ARMCX3	transcript	0.160054	1.68952	-3.39999	0.00339727	0.0331795	down
ENST00000623317	ENSG00000115977	AAK1	transcript	6.43289	0.169765	5.24386	0.00340189	0.0332127	up
ENST00000566462	ENSG00000153815	CMIP	transcript	1.25603	0.0302945	5.37367	0.0034193	0.0333282	up
ENST00000469926	ENSG00000105854	PON2	transcript	0.0249857	0.936627	-5.2283	0.00344496	0.0335307	down
ENST00000370447	ENSG00000162664	ZNF326	transcript	4.50497	0.511788	3.1379	0.0034506	0.0335565	up
ENST00000309035	ENSG00000175029	CTBP2	transcript	1.5543	0.0767865	4.33927	0.00345982	0.0336244	up
ENST00000295868	ENSG00000206530	CFAP44	transcript	1.04955	0.02778	5.23958	0.00346362	0.0336521	up
ENST00000553110	ENSG00000241343	RPL36A	transcript	0.0975403	2.45874	-4.65578	0.00346635	0.0336752	down
ENST00000604030	ENSG00000109686	SH3D19	transcript	21.4526	2.8646	2.90475	0.003469	0.0336946	up
ENST00000389759	ENSG00000144283	PKP4	transcript	9.65756	1.08167	3.1584	0.00346977	0.0336957	up
ENST00000628380	ENSG00000196367	TRRAP	transcript	0.474442	0.005622	6.39901	0.00347589	0.0337391	up
ENST00000265800	ENSG00000158856	DMTN	transcript	0.0222127	1.24661	-5.81049	0.00348253	0.0337941	down
ENST00000467148	ENSG00000130589	HELZ2	transcript	41.4688	6.03901	2.77964	0.00348234	0.0337941	up
ENST00000472354	ENSG00000167526	RPL13	transcript	0.162252	1.91503	-3.56106	0.00348565	0.0338101	down
ENST00000640957	ENSG00000138760	SCARB2	transcript	2.02839	10.3071	-2.34524	0.00353217	0.0341952	down
ENST00000355947	ENSG00000146833	TRIM4	transcript	3.7338	0.120475	4.95384	0.00353711	0.0342334	up
ENST00000497140	ENSG00000196754	S100A2	transcript	0.0390243	0.946791	-4.6006	0.00353701	0.0342334	down
ENST00000339430	ENSG00000189067	LITAF	transcript	4.47652	0.0071595	9.2883	0.0035507	0.0343454	up
ENST00000431993	ENSG00000283697	HSFX3	transcript	0.0100407	0.361428	-5.16978	0.00355446	0.0343754	down
ENST00000380574	ENSG00000110628	SLC22A18	transcript	2.63062	0.0537845	5.61207	0.00356055	0.0344181	up
ENST00000290101	ENSG00000076864	RAP1GAP	transcript	0.033265	0.410176	-3.62417	0.00358964	0.0346541	down
ENST00000620103	ENSG00000185499	MUC1	transcript	3.20388	0.073159	5.45264	0.00359485	0.0346975	up
ENST00000505548	ENSG00000131508	UBE2D2	transcript	27.0962	1.1709	4.53241	0.00359647	0.0347087	up
ENST00000600980	ENSG00000105438	KDELR1	transcript	0.0973193	2.82768	-4.86075	0.00359745	0.0347087	down
ENST00000644622	ENSG00000132170	PPARG	transcript	1.09823	0.006065	7.50046	0.00363747	0.0350169	up
ENST00000472125	ENSG00000175792	RUVBL1	transcript	0.703713	0.013253	5.7306	0.00363793	0.0350181	up
ENST00000406686	ENSG00000137266	SLC22A23	transcript	11.8081	1.49644	2.98017	0.0036383	0.0350184	up
ENST00000373344	ENSG00000085224	ATRX	transcript	3.16317	0.282576	3.48466	0.00364911	0.0350994	up
ENST00000447342	ENSG00000136197	C7orf25	transcript	0.0260197	0.382593	-3.87813	0.00365817	0.0351701	down
ENST00000444135	ENSG00000119777	TMEM214	transcript	4.78918	0.101143	5.56531	0.00366064	0.0351873	up
ENST00000366615	ENSG00000168275	COA6	transcript	2.33903	42.6701	-4.18924	0.00366357	0.0352122	down
ENST00000369908	ENSG00000198276	UCKL1	transcript	3.29671	0.021378	7.26876	0.00368337	0.035376	up
ENST00000440121	ENSG00000168026	TTC21A	transcript	0.16712	0.002807	5.89571	0.00368509	0.0353859	up
ENST00000504228	ENSG00000109265	KIAA1211	transcript	1.4128	0.0044685	8.30455	0.00369677	0.0354816	up
ENST00000504841	ENSG00000169246	NPIPB3	transcript	1.07906	0.015463	6.12481	0.00373058	0.0357461	up
ENST00000325083	ENSG00000078674	PCM1	transcript	4.69988	0.352471	3.73704	0.00373348	0.0357638	up
ENST00000344626	ENSG00000127616	SMARCA4	transcript	1.64336	0.109015	3.91405	0.00374078	0.0358169	up
ENST00000420607	ENSG00000117054	ACADM	transcript	0.192459	1.78524	-3.2135	0.00374743	0.0358674	down
ENST00000532281	ENSG00000180423	HARBI1	transcript	0.776557	6.96104	-3.16414	0.00377851	0.0361313	down
ENST00000359337	ENSG00000196576	PLXNB2	transcript	49.4425	6.44179	2.94022	0.00379132	0.0362471	up
ENST00000588361	ENSG00000127663	KDM4B	transcript	1.9709	0.0893135	4.46383	0.00379314	0.0362577	up
ENST00000515669	ENSG00000181751	C5orf30	transcript	0.0483663	0.566284	-3.54945	0.003795	0.0362721	down
ENST00000593587	ENSG00000105323	HNRNPUL1	transcript	30.4651	0.02832	10.0711	0.00380126	0.0363184	up
ENST00000615331	ENSG00000272391	POM121C	transcript	14.3418	1.89669	2.91867	0.00380283	0.0363301	up
ENST00000341441	ENSG00000106484	MEST	transcript	25.3447	2.18835	3.53377	0.00380532	0.0363449	up
ENST00000642180	ENSG00000119866	BCL11A	transcript	1.25258	0.0650135	4.26801	0.00383545	0.0365874	up
ENST00000545279	ENSG00000113658	SMAD5	transcript	23.3555	3.33987	2.8059	0.00384959	0.0366917	up
ENST00000541224	ENSG00000135503	ACVR1B	transcript	1.64036	0.01384	6.88903	0.00386132	0.0367898	up
ENST00000366521	ENSG00000203666	EFCAB2	transcript	0.121317	4.13801	-5.09208	0.0038919	0.0370297	down
ENST00000414274	ENSG00000110958	PTGES3	transcript	5.32519	26.537	-2.3171	0.00391581	0.037216	down
ENST00000455915	ENSG00000100401	RANGAP1	transcript	31.2593	4.2652	2.8736	0.00394765	0.0374699	up
ENST00000452681	ENSG00000164776	PHKG1	transcript	0.468001	3.30133	-2.81846	0.00395321	0.0375159	down
ENST00000453963	ENSG00000148396	SEC16A	transcript	15.7253	2.00826	2.96907	0.00395759	0.037554	up
ENST00000464360	ENSG00000114209	PDCD10	transcript	0.042651	1.0316	-4.59615	0.00397018	0.0376388	down
ENST00000358394	ENSG00000079385	CEACAM1	transcript	0.78292	0.0154755	5.66081	0.00397588	0.0376859	up
ENST00000617991	ENSG00000276600	RAB7B	transcript	0.717136	0.0233025	4.94369	0.00397803	0.0377028	up
ENST00000606682	ENSG00000138031	ADCY3	transcript	2.41691	0.16271	3.89279	0.00398451	0.0377434	up
ENST00000355958	ENSG00000198055	GRK6	transcript	1.20103	0.0361185	5.05538	0.0039926	0.0378026	up
ENST00000520223	ENSG00000158669	GPAT4	transcript	0.565113	6.5901	-3.54369	0.00399938	0.0378563	down
ENST00000495827	ENSG00000188921	HACD4	transcript	0.027046	0.257043	-3.24852	0.00402176	0.0380297	down
ENST00000215862	ENSG00000133422	MORC2	transcript	3.37261	0.244871	3.78377	0.00403952	0.0381695	up
ENST00000418631	ENSG00000134453	RBM17	transcript	3.46488	0.126552	4.775	0.00404341	0.0381958	up
ENST00000525322	ENSG00000166833	NAV2	transcript	3.01653	0.0705175	5.41876	0.00405668	0.0383	up
ENST00000570535	ENSG00000185722	ANKFY1	transcript	0.352893	0.0094405	5.22422	0.00407016	0.0383956	up
ENST00000381679	ENSG00000159140	SON	transcript	44.4695	6.75615	2.71854	0.00408356	0.038515	up
ENST00000576586	ENSG00000007168	PAFAH1B1	transcript	0.0235153	0.667902	-4.82796	0.00408456	0.0385209	down
ENST00000551589	ENSG00000092841	MYL6	transcript	10.1968	50.0596	-2.29554	0.00409199	0.0385733	down
ENST00000258200	ENSG00000135722	FBXL8	transcript	0.772927	0.0179025	5.4321	0.0041036	0.0386614	up
ENST00000645323	ENSG00000196352	CD55	transcript	0.0701593	1.41691	-4.33597	0.00410999	0.0387114	down
ENST00000540670	ENSG00000196365	LONP1	transcript	0.0103783	0.275781	-4.73188	0.00412025	0.0387839	down
ENST00000524205	ENSG00000239704	CDRT4	transcript	3.60013	0.148654	4.59802	0.00412534	0.0388272	up
ENST00000467825	ENSG00000142541	RPL13A	transcript	9.00418	62.9893	-2.80644	0.00413082	0.038861	down
ENST00000641198	ENSG00000171848	RRM2	transcript	6.78313	0.0365495	7.53596	0.00414054	0.0389417	up
ENST00000404098	ENSG00000182621	PLCB1	transcript	0.535815	0.0095095	5.81622	0.00414743	0.0389965	up
ENST00000423827	ENSG00000185825	BCAP31	transcript	0.170047	6.66523	-5.29265	0.00415488	0.0390623	down
ENST00000621169	ENSG00000276547	PCDHGB5	transcript	0.681448	0.010177	6.06522	0.00415622	0.0390714	up
ENST00000330498	ENSG00000140675	SLC5A2	transcript	0.175649	1.42864	-3.02388	0.00416558	0.0391446	down
ENST00000320954	ENSG00000170275	CRTAP	transcript	28.9668	4.30491	2.75034	0.0041757	0.0392187	up
ENST00000572134	ENSG00000005339	CREBBP	transcript	8.75458	0.257995	5.08462	0.00418386	0.039281	up
ENST00000408964	ENSG00000221843	C2orf16	transcript	0.022125	0.242928	-3.45678	0.00418741	0.039308	down
ENST00000630839	ENSG00000140740	UQCRC2	transcript	0.93879	9.57578	-3.35052	0.00419351	0.0393536	down
ENST00000381995	ENSG00000159128	IFNGR2	transcript	0.869134	7.52712	-3.11445	0.00419936	0.0394049	down
ENST00000372850	ENSG00000167118	URM1	transcript	0.892818	0.042409	4.39592	0.00423625	0.039704	up
ENST00000302345	ENSG00000171302	CANT1	transcript	24.4044	2.57313	3.24555	0.0042403	0.0397375	up
ENST00000373004	ENSG00000102359	SRPX2	transcript	0.117849	0.849877	-2.85031	0.00426768	0.0399404	down
ENST00000310604	ENSG00000172992	DCAKD	transcript	1.60589	0.0384565	5.384	0.00428081	0.0400523	up
ENST00000216540	ENSG00000100652	SLC10A1	transcript	0.014499	0.319205	-4.46046	0.00428207	0.0400568	down
ENST00000406875	ENSG00000064393	HIPK2	transcript	7.33957	1.03161	2.8308	0.004282	0.0400568	up
ENST00000322810	ENSG00000178209	PLEC	transcript	2.65328	0.319011	3.0561	0.00428582	0.0400883	up
ENST00000580613	ENSG00000154957	ZNF18	transcript	0.899597	0.0242975	5.2104	0.00429822	0.0401823	up
ENST00000359606	ENSG00000078699	CBFA2T2	transcript	0.0208547	0.725139	-5.11981	0.00429978	0.0401932	down
ENST00000245323	ENSG00000125266	EFNB2	transcript	0.0165357	0.396489	-4.58363	0.00430151	0.0402057	down
ENST00000566408	ENSG00000103266	STUB1	transcript	1.62292	11.9036	-2.87473	0.004303	0.040216	down
ENST00000413806	ENSG00000127616	SMARCA4	transcript	0.19613	0.001347	7.18591	0.00432675	0.0404087	up
ENST00000378024	ENSG00000124942	AHNAK	transcript	148.892	22.5074	2.72579	0.00435369	0.040625	up
ENST00000380649	ENSG00000084754	HADHA	transcript	7.24254	31.8446	-2.13648	0.00435386	0.040625	down
ENST00000360595	ENSG00000116604	MEF2D	transcript	3.02351	0.005873	9.00791	0.00436301	0.0406845	up
ENST00000523764	ENSG00000253710	ALG11	transcript	0.520643	0.0012895	8.65734	0.00436573	0.0407062	up
ENST00000382065	ENSG00000082196	C1QTNF3	transcript	1.03825	0.037656	4.78513	0.00436829	0.0407263	up
ENST00000640001	ENSG00000153187	HNRNPU	transcript	18.4339	2.42221	2.92797	0.00437374	0.0407735	up
ENST00000436604	ENSG00000116133	DHCR24	transcript	0.35243	2.62236	-2.89546	0.00437806	0.0408101	down
ENST00000485614	ENSG00000185055	EFCAB10	transcript	0.037828	0.75758	-4.32387	0.00437981	0.0408153	down
ENST00000308713	ENSG00000174938	SEZ6L2	transcript	3.48095	0.207013	4.07168	0.0043842	0.0408525	up
ENST00000611077	ENSG00000187244	BCAM	transcript	7.70117	0.817909	3.23506	0.00438757	0.0408802	up
ENST00000552783	ENSG00000050405	LIMA1	transcript	4.42047	0.213996	4.36854	0.00439315	0.0409285	up
ENST00000277575	ENSG00000148429	USP6NL	transcript	2.01899	0.0017225	10.1949	0.00443904	0.041287	up
ENST00000239882	ENSG00000120690	ELF1	transcript	45.3537	6.71966	2.75476	0.00444452	0.0413173	up
ENST00000410111	ENSG00000132305	IMMT	transcript	1.39041	11.1944	-3.0092	0.00444453	0.0413173	down
ENST00000392108	ENSG00000130396	AFDN	transcript	8.98368	1.17696	2.93224	0.00445573	0.0414028	up
ENST00000366603	ENSG00000054267	ARID4B	transcript	5.67246	0.249667	4.5059	0.00445623	0.0414037	up
ENST00000536761	ENSG00000151743	AMN1	transcript	0.0782193	1.24529	-3.99281	0.00446844	0.0414755	down
ENST00000372858	ENSG00000090621	PABPC4	transcript	35.8735	4.55541	2.97727	0.00448675	0.0416203	up
ENST00000359947	ENSG00000142949	PTPRF	transcript	33.1096	4.42094	2.90482	0.00448863	0.0416333	up
ENST00000414097	ENSG00000104419	NDRG1	transcript	0.0250807	1.47845	-5.88137	0.00453133	0.0419613	down
ENST00000557441	ENSG00000090061	CCNK	transcript	15.4587	1.44146	3.42282	0.00455336	0.0421246	up
ENST00000420358	ENSG00000198554	WDHD1	transcript	0.590582	0.004498	7.03671	0.00455401	0.0421258	up
ENST00000262584	ENSG00000161016	RPL8	transcript	9.13148	173.513	-4.24805	0.00456343	0.0421902	down
ENST00000261427	ENSG00000078140	UBE2K	transcript	22.7038	3.28092	2.79076	0.00456671	0.042213	up
ENST00000409598	ENSG00000109686	SH3D19	transcript	0.842044	0.0274855	4.93715	0.00457816	0.0422884	up
ENST00000559157	ENSG00000086666	ZFAND6	transcript	0.456538	3.53347	-2.95228	0.00457803	0.0422884	down
ENST00000340625	ENSG00000173681	BCLAF3	transcript	1.27561	0.0609865	4.38655	0.00459699	0.0424357	up
ENST00000399976	ENSG00000156256	USP16	transcript	8.00958	0.852212	3.23244	0.00459836	0.0424384	up
ENST00000235372	ENSG00000116731	PRDM2	transcript	1.68731	0.068771	4.61678	0.00460119	0.0424591	up
ENST00000626637	ENSG00000138796	HADH	transcript	3.58112	0.017175	7.70396	0.00460352	0.0424769	up
ENST00000256389	ENSG00000134007	ADAM20	transcript	1.10496	0.041069	4.7498	0.00463192	0.0426853	up
ENST00000396249	ENSG00000092208	GEMIN2	transcript	1.1691	0.0258865	5.49706	0.0046386	0.0427087	up
ENST00000411896	ENSG00000089351	GRAMD1A	transcript	10.2939	0.323634	4.99128	0.00464394	0.042754	up
ENST00000606183	ENSG00000248483	POU5F2	transcript	1.46505	0.112944	3.69727	0.00466544	0.042902	up
ENST00000409321	ENSG00000187514	PTMA	transcript	0.254311	6.94822	-4.77198	0.00467096	0.0429489	down
ENST00000532857	ENSG00000101493	ZNF516	transcript	1.45723	0.010113	7.17087	0.00468124	0.0430089	up
ENST00000221399	ENSG00000104804	TULP2	transcript	0.024478	0.350289	-3.83899	0.00468586	0.0430475	down
ENST00000636113	ENSG00000166689	PLEKHA7	transcript	0.706684	0.0094615	6.22285	0.00469117	0.0430886	up
ENST00000397510	ENSG00000177042	TMEM80	transcript	8.75167	0.688146	3.66877	0.00469467	0.0431014	up
ENST00000448450	ENSG00000102241	HTATSF1	transcript	4.64806	0.003942	10.2035	0.00469354	0.0431014	up
ENST00000616722	ENSG00000124570	SERPINB6	transcript	0.183358	1.71802	-3.22801	0.0046991	0.0431313	down
ENST00000537621	ENSG00000003056	M6PR	transcript	1.06929	9.23437	-3.11036	0.00469994	0.0431345	down
ENST00000560055	ENSG00000108107	RPL28	transcript	0.078826	1.45723	-4.20841	0.00470291	0.0431579	down
ENST00000566275	ENSG00000102893	PHKB	transcript	1.05787	0.0197615	5.74232	0.00470426	0.0431664	up
ENST00000401412	ENSG00000106541	AGR2	transcript	0.166087	1.77108	-3.41462	0.00470869	0.0431917	down
ENST00000591446	ENSG00000167470	MIDN	transcript	44.2855	6.29883	2.81368	0.00472316	0.0433089	up
ENST00000330387	ENSG00000182158	CREB3L2	transcript	11.6593	1.62262	2.84509	0.0047679	0.0436453	up
ENST00000258381	ENSG00000135899	SP110	transcript	1.58454	0.0424885	5.22085	0.00477513	0.0436998	up
ENST00000376959	ENSG00000131398	KCNC3	transcript	0.746822	0.0407215	4.1969	0.00480176	0.0438733	up
ENST00000613314	ENSG00000253159	PCDHGA12	transcript	0.853709	0.0401295	4.41101	0.00480499	0.043895	up
ENST00000540550	ENSG00000123297	TSFM	transcript	1.14722	0.037957	4.91764	0.00482332	0.0440312	up
ENST00000345617	ENSG00000068024	HDAC4	transcript	0.0651063	0.495839	-2.929	0.00484581	0.0441895	down
ENST00000234739	ENSG00000116128	BCL9	transcript	3.82183	0.419544	3.18737	0.00484819	0.0441971	up
ENST00000329078	ENSG00000183018	SPNS2	transcript	0.0172433	0.245635	-3.8324	0.0048491	0.0441971	down
ENST00000336949	ENSG00000165175	MID1IP1	transcript	1.85491	11.1068	-2.58203	0.00484922	0.0441971	down
ENST00000509903	ENSG00000153113	CAST	transcript	1.94277	14.6162	-2.91138	0.00484892	0.0441971	down
ENST00000451716	ENSG00000196739	COL27A1	transcript	0.585741	0.023095	4.66461	0.00485202	0.0442108	up
ENST00000481013	ENSG00000120699	EXOSC8	transcript	0.490028	3.97189	-3.01889	0.00485173	0.0442108	down
ENST00000457780	ENSG00000100425	BRD1	transcript	10.6087	1.27353	3.05834	0.00485604	0.0442436	up
ENST00000543216	ENSG00000147050	KDM6A	transcript	2.3422	0.225523	3.37652	0.00486618	0.0443281	up
ENST00000614115	ENSG00000204852	TCTN1	transcript	0.678669	0.00993	6.09477	0.00488282	0.044456	up
ENST00000572043	ENSG00000175826	CTDNEP1	transcript	0.0328123	0.644971	-4.29692	0.00488399	0.0444628	down
ENST00000309534	ENSG00000163320	CGGBP1	transcript	0.362724	2.41149	-2.73298	0.00488622	0.0444791	down
ENST00000534358	ENSG00000118058	KMT2A	transcript	8.40675	1.25943	2.73878	0.00490108	0.044575	up
ENST00000262519	ENSG00000099381	SETD1A	transcript	9.42331	1.26559	2.89642	0.00490283	0.044583	up
ENST00000371755	ENSG00000112759	SLC29A1	transcript	0.0997757	2.17452	-4.44587	0.00490241	0.044583	down
ENST00000327681	ENSG00000123552	USP45	transcript	0.0678787	0.927154	-3.77178	0.00490937	0.0446386	down
ENST00000649141	ENSG00000206418	RAB12	transcript	6.32336	0.457343	3.78934	0.00491575	0.0446719	up
ENST00000355272	ENSG00000065000	AP3D1	transcript	10.6719	1.35056	2.98219	0.00493491	0.0448271	up
ENST00000630715	ENSG00000135596	MICAL1	transcript	1.63806	0.0212745	6.26672	0.00494029	0.0448642	up
ENST00000326134	ENSG00000179832	MROH1	transcript	1.09531	0.0193735	5.82112	0.00494771	0.0449236	up
ENST00000307790	ENSG00000100325	ASCC2	transcript	0.0518123	0.839225	-4.01769	0.00495213	0.0449558	down
ENST00000392759	ENSG00000184863	RBM33	transcript	4.26304	0.13839	4.94507	0.0049728	0.0451037	up
ENST00000637252	ENSG00000157184	CPT2	transcript	0.85099	0.029083	4.87089	0.004974	0.0451106	up
ENST00000397624	ENSG00000134138	MEIS2	transcript	0.529715	0.003431	7.27044	0.00500284	0.0453322	up
ENST00000397529	ENSG00000155465	SLC7A7	transcript	0.32316	22.0851	-6.09468	0.00502161	0.0454582	down
ENST00000423113	ENSG00000150093	ITGB1	transcript	0.644365	0.0101715	5.98527	0.00502781	0.0454951	up
ENST00000221930	ENSG00000105329	TGFB1	transcript	27.934	3.75763	2.89413	0.00503725	0.0455664	up
ENST00000415099	ENSG00000213760	ATP6V1G2	transcript	0.0958453	1.51058	-3.97825	0.00503712	0.0455664	down
ENST00000431882	ENSG00000136197	C7orf25	transcript	0.10704	1.67667	-3.96938	0.005043	0.0456077	down
ENST00000262061	ENSG00000111481	COPZ1	transcript	33.6272	3.07298	3.45192	0.00504519	0.0456235	up
ENST00000558348	ENSG00000157470	FAM81A	transcript	0.174922	1.87819	-3.42456	0.00504945	0.045658	down
ENST00000649935	ENSG00000184619	KRBA2	transcript	0.72634	0.0064185	6.82226	0.00505604	0.0457056	up
ENST00000482504	ENSG00000097033	SH3GLB1	transcript	0.0627147	1.21487	-4.27586	0.00507613	0.045855	down
ENST00000645161	ENSG00000126091	ST3GAL3	transcript	0.377325	0.0082515	5.51501	0.00508791	0.0459412	up
ENST00000306984	ENSG00000168303	MPLKIP	transcript	3.0534	0.340728	3.16372	0.00509618	0.0459916	up
ENST00000551457	ENSG00000057704	TMCC3	transcript	0.295761	0.0004775	9.27471	0.00511173	0.0461199	up
ENST00000643981	ENSG00000130703	OSBPL2	transcript	0.0235623	0.959947	-5.3484	0.00512347	0.0462217	down
ENST00000373457	ENSG00000169155	ZBTB43	transcript	1.61262	0.105583	3.93295	0.00512649	0.0462328	up
ENST00000264193	ENSG00000080819	CPOX	transcript	0.033822	0.356992	-3.39986	0.00514442	0.0463538	down
ENST00000356219	ENSG00000196498	NCOR2	transcript	1.60801	0.047512	5.08084	0.00515206	0.0464064	up
ENST00000611074	ENSG00000161847	RAVER1	transcript	3.3466	0.100804	5.05308	0.00515722	0.0464434	up
ENST00000255198	ENSG00000132846	ZBED3	transcript	2.3751	0.251814	3.23755	0.00516483	0.0464808	up
ENST00000614058	ENSG00000143819	EPHX1	transcript	15.7958	1.81107	3.12463	0.00516578	0.0464852	up
ENST00000252984	ENSG00000239382	ALKBH6	transcript	0.306288	4.41887	-3.85072	0.0051711	0.046529	down
ENST00000352159	ENSG00000026103	FAS	transcript	1.43642	0.0566135	4.66519	0.005179	0.0465838	up
ENST00000428870	ENSG00000107077	KDM4C	transcript	0.367909	0.002223	7.3707	0.00517815	0.0465838	up
ENST00000400301	ENSG00000090686	USP48	transcript	0.606361	0.0132085	5.52064	0.00518969	0.0466678	up
ENST00000376452	ENSG00000120549	KIAA1217	transcript	0.724237	0.024311	4.89678	0.0051982	0.046728	up
ENST00000546087	ENSG00000285441	SOD2	transcript	0.130299	1.11409	-3.09597	0.00520254	0.0467564	down
ENST00000360998	ENSG00000165209	STRBP	transcript	0.29441	2.09612	-2.83182	0.00520802	0.0467876	down
ENST00000627621	ENSG00000102908	NFAT5	transcript	10.9306	1.41922	2.9452	0.00521364	0.0468084	up
ENST00000578822	ENSG00000109065	NAT9	transcript	0.0323197	0.954551	-4.88434	0.00523924	0.046986	down
ENST00000308824	ENSG00000203880	PCMTD2	transcript	8.56647	0.949264	3.17382	0.00524629	0.047037	up
ENST00000542817	ENSG00000169246	NPIPB3	transcript	2.40198	0.12815	4.22832	0.00525786	0.0471284	up
ENST00000339298	ENSG00000180008	SOCS4	transcript	2.4638	0.034139	6.17332	0.00527611	0.0472632	up
ENST00000415905	ENSG00000119414	PPP6C	transcript	3.52098	0.272069	3.69393	0.00528048	0.0472982	up
ENST00000511563	ENSG00000163945	UVSSA	transcript	0.623629	0.0049425	6.9793	0.00528495	0.0473259	up
ENST00000308910	ENSG00000174500	GCSAM	transcript	0.0659443	0.57148	-3.11538	0.00529424	0.0473783	down
ENST00000356396	ENSG00000160285	LSS	transcript	0.019183	0.256282	-3.73983	0.00529615	0.047388	down
ENST00000393578	ENSG00000149948	HMGA2	transcript	4.01239	0.291478	3.783	0.00529734	0.0473914	up
ENST00000612956	ENSG00000005810	MYCBP2	transcript	3.11161	0.172515	4.17287	0.00530349	0.0474341	up
ENST00000374897	ENSG00000204267	TAP2	transcript	14.736	1.17248	3.65171	0.00530757	0.0474664	up
ENST00000344691	ENSG00000159216	RUNX1	transcript	28.2681	4.40785	2.68103	0.00531223	0.0474916	up
ENST00000509967	ENSG00000038382	TRIO	transcript	3.66841	0.293922	3.64165	0.00531377	0.047493	up
ENST00000358849	ENSG00000197150	ABCB8	transcript	3.17236	0.318748	3.31507	0.00531956	0.0475365	up
ENST00000532932	ENSG00000168056	LTBP3	transcript	5.10405	0.256556	4.3143	0.00532226	0.0475524	up
ENST00000438925	ENSG00000155229	MMS19	transcript	13.109	1.60425	3.03059	0.00532495	0.0475723	up
ENST00000258281	ENSG00000135801	TAF5L	transcript	5.47396	0.491862	3.47626	0.0053291	0.047592	up
ENST00000368002	ENSG00000143258	USP21	transcript	1.9828	0.0005865	11.7231	0.00536928	0.0479018	up
ENST00000413658	ENSG00000166526	ZNF3	transcript	0.560617	3.88765	-2.79381	0.00537015	0.0479054	down
ENST00000532156	ENSG00000150433	TMEM218	transcript	0.041392	0.924186	-4.48076	0.00539537	0.0480928	down
ENST00000440172	ENSG00000122778	KIAA1549	transcript	5.67858	0.785189	2.85442	0.00539592	0.0480936	up
ENST00000319327	ENSG00000184716	SERINC4	transcript	0.133662	1.06147	-2.9894	0.00539999	0.0481215	down
ENST00000354665	ENSG00000101191	DIDO1	transcript	8.11981	0.88898	3.19122	0.00540627	0.0481566	up
ENST00000317991	ENSG00000089351	GRAMD1A	transcript	36.3889	5.2803	2.7848	0.00540686	0.0481577	up
ENST00000392350	ENSG00000128699	ORMDL1	transcript	0.473816	3.80708	-3.00628	0.0054174	0.048239	down
ENST00000409279	ENSG00000115762	PLEKHB2	transcript	9.54243	0.804115	3.56888	0.0054198	0.0482562	up
ENST00000636218	ENSG00000140718	FTO	transcript	0.463958	0.010464	5.47049	0.00543878	0.048375	up
ENST00000361168	ENSG00000176444	CLK2	transcript	0.494606	0.0047425	6.70449	0.00544556	0.0484185	up
ENST00000292599	ENSG00000161021	MAML1	transcript	20.1597	3.00996	2.74366	0.00545	0.0484413	up
ENST00000381318	ENSG00000205726	ITSN1	transcript	1.57042	0.113777	3.78688	0.00546522	0.0485556	up
ENST00000274056	ENSG00000145416	2020-03-01	transcript	0.0270387	0.390075	-3.85066	0.00547586	0.0486375	down
ENST00000511600	ENSG00000063978	RNF4	transcript	1.40096	0.056721	4.62639	0.00547712	0.0486404	up
ENST00000359518	ENSG00000110171	TRIM3	transcript	1.35346	0.0140325	6.59174	0.00548876	0.0487395	up
ENST00000642944	ENSG00000136143	SUCLA2	transcript	0.983307	0.010144	6.59894	0.00549536	0.0487813	up
ENST00000611468	ENSG00000169057	MECP2	transcript	0.0493193	0.723696	-3.87516	0.00550183	0.0488219	down
ENST00000084795	ENSG00000063177	RPL18	transcript	249.122	33.8482	2.8797	0.00550502	0.048846	up
ENST00000355857	ENSG00000155368	DBI	transcript	14.0057	65.1772	-2.21835	0.00551141	0.0488984	down
ENST00000313899	ENSG00000138668	HNRNPD	transcript	15.4815	2.04508	2.92031	0.00551416	0.0489186	up
ENST00000471840	ENSG00000142606	MMEL1	transcript	0.550358	4.64182	-3.07625	0.00551644	0.0489304	down
ENST00000563500	ENSG00000140464	PML	transcript	3.54105	0.380109	3.21969	0.00551919	0.0489464	up
ENST00000284049	ENSG00000153922	CHD1	transcript	11.9326	1.70572	2.80645	0.0055202	0.0489511	up
ENST00000535731	ENSG00000070018	LRP6	transcript	0.464374	3.79566	-3.03099	0.00557324	0.0493403	down
ENST00000541676	ENSG00000103168	TAF1C	transcript	0.11236	0.973609	-3.11521	0.00557278	0.0493403	down
ENST00000496568	ENSG00000178149	DALRD3	transcript	0.090469	0.976257	-3.43177	0.00558826	0.0494476	down
ENST00000643085	ENSG00000177189	RPS6KA3	transcript	0.285727	3.21956	-3.49415	0.00561643	0.0496448	down
ENST00000430490	ENSG00000091073	DTX2	transcript	5.70345	0.500193	3.51128	0.00562537	0.049701	up
ENST00000348462	ENSG00000136942	RPL35	transcript	211.484	847.84	-2.00324	0.00562893	0.0497182	down
ENST00000358356	ENSG00000159216	RUNX1	transcript	1.18713	0.0622565	4.25311	0.00564769	0.0498449	up
ENST00000505667	ENSG00000129116	PALLD	transcript	0.947183	0.0456865	4.3738	0.00565173	0.0498725	up
ENST00000584811	ENSG00000175106	TVP23C	transcript	2.28235	0.0853615	4.74079	0.00566301	0.0499549	up

## Sheet: Sheet1
gene
DHCR24
GRSF1
ATM
AHNAK2
MYCBP2
UBE4A
KIAA1109
MIEF1
LSM12
FRYL
MRNIP
RALBP1
SYVN1
HACD3
RNF6
LSM7
MATR3
PDIA6
GSN
RERE
TAF5L
STK36
RPL15
ACTN1
SMG1
HBP1
IFNGR1
NEDD1
KMT2A
SCAND1
PIK3CB
TCEA1
SLA2
HAS3
PSMC2
ACOT7
CNTD1
CHTF8
SNX22
FAM161B
ISG15
KIF21B
CAPN12
ANO1
NACA
BEST1
ACSBG1
ADCY3
RPS27
PPIP5K1
HUWE1
ZNF184
ADGRG1
FAM166A
ABR
CEP85
SAP18
MORF4L1
KMO
ARFGAP1
MUC1
MMACHC
NOL8
EML5
TYK2
ATP5ME
CPM
FRYL
GSTM3
PTPRF
EXOC3
KMT2D
MXD3
SLC9A6
PLEKHB2
BICRA
PHTF1
DHCR24
CCDC73
TNRC18
BCORL1
TUBB6
YLPM1
TMEM87A
SYNE1
DST
LTO1
YLPM1
RPL34
COL1A1
TAGLN
SRRT
PET100
XIAP
NCOR2
BRD4
ATP6V1C2
TRIM32
MCF2L2
RPL5
CTDP1
AC025283.2
AC243967.1
HSPA8
LSMEM2
STX6
SSR1
EIF3L
PRR12
KDM6B
LMNA
NUP214
LAMA5
CKMT1A
MPC2
SLC4A11
ARHGEF11
SCAND1
ATXN2L
CIDEB
HSPG2
NCOA6
BAZ2A
FARP1
LCOR
TGFB1
PIGB
RAB11A
BPTF
AKT1S1
PCBP2
MCM3AP
GLIPR1
RSPH10B
NR2F2
RPL27
ATN1
MYO10
SARM1
AFF1
FNDC3A
IMPA1
ILF3
ATXN7L3
VPS13D
USP33
FGD4
PFDN5
CASP4
MPLKIP
HNRNPDL
ZNF283
NR1I3
USP33
STRADB
MYSM1
NOL8
ATM
LAS1L
GAN
ANP32E
FOXM1
ASAH1
DGKZ
ATP5MF
CDC73
SERF2
ATP2B1
CALU
TBCB
SUPT20H
GLT8D1
RBM6
LRPAP1
SLCO2A1
NEDD4L
OXA1L
CTNNA1
IFNLR1
PCBP2
GART
DTNBP1
PFKFB2
ALG11
RREB1
DDX5
LGR5
PTCH1
FAM220A
TYW3
ZNF703
TJP2
HMBOX1
C6orf106
NPIPB12
CLASP1
WDR83OS
AC015802.6
ERGIC3
NECAP1
CCSAP
PEAK1
BCAP31
RPL36
C19orf53
LRP1
BCAT2
AHNAK2
ARNTL
SLC18A2
UGDH
CTNNB1
HIST1H2BC
DDX11
UBAP1
SCMH1
HNRNPAB
CDK4
SKP1
GLOD4
UBXN1
ZNF615
NDUFS5
NDUFB2
TMEM222
DENND3
RAPH1
KMT2D
TRIM16
SMC4
SLC9A6
ZNF75A
SUPT5H
SLC39A4
TRIM59
YWHAZ
ZFP36L1
RPL35A
LRRC8D
MED13L
CCDC12
POLR2A
SRCAP
SMC1A
GPS1
TRMT1
PEX5
PARVA
BIRC2
LCOR
TNK2
CSNK2A1
PCF11
BCL9L
CTNND1
RILP
RARG
FAR2
METTL6
PLLP
AAK1
TENT2
RBPJ
ZFAND6
TSPAN31
CACHD1
ZC3HAV1
CPSF6
UBE2V1
ETFRF1
RBM42
CASKIN1
UBR4
DENND1C
PRKAR1B
CLDN6
CEP85
DNAH11
FAM222B
LBHD1
SPEN
PDXDC1
DNM2
AKAP13
LARS
DYNC1I2
RAN
KPNB1
TJP2
DLGAP4
MYL6
PTPN23
CDC42
MLXIP
STAT1
KLC4
ANKS1B
CAP1
UGP2
ATP5MC2
NKX6-2
CAMSAP2
ATP8B4
TOMM5
SGK3
ADNP
SRCAP
VPS35L
ZNF143
KANSL1L
TMEM150A
ARHGEF10L
TBC1D15
SH3D19
PFDN6
NDUFA1
TBC1D31
PRRC2C
SRRM2
ELOC
RALB
MLXIP
COX7A2
NPIPB5
P2RX4
HM13
TEF
GSTP1
PPP6C
ZNF615
ENTPD2
PROX1
VKORC1L1
EP400
IGFBP7
SH3YL1
PMFBP1
DPF2
SEPT2
MUC1
RABEP2
MAP2K4
SMCO4
ZNFX1
SPC24
NR1I3
SAP18
SLC9A7
PGRMC2
SHLD2
CPEB3
FAM92A
TCTN3
AL391650.1
RAD23B
RPL23
KDM6B
FUZ
BNIP2
CELSR2
C11orf98
WIZ
PARD3
CBFB
NRDC
AC138811.2
CEACAM1
YAP1
FLG
DENND2A
RALBP1
PARD3
NKAPD1
SEC31A
EMILIN3
MMADHC
SPTY2D1OS
IDI2
SLBP
UBAP2L
COQ8B
STAT6
CABP7
CLTC
FOXP1
SEMA4D
RPL38
FBXW11
FSD2
CNOT6
B3GAT2
KMT2C
NAP1L4
ARHGEF11
SMARCA4
NDUFB1
TBC1D7
ZSWIM8
ABTB1
KIAA0895
POM121
SNAPC5
VPS37B
CLASP2
IL17D
SRGAP1
SLC35A3
RNPS1
UBA3
SLC30A6
SEPT9
CCNE2
USP20
IFT20
NDUFS6
HARS2
TGFBRAP1
RPL21
EVPL
RAD51AP1
STX16
BCAS3
MPC2
RBM26
CREBBP
HDAC1
DOK7
TMBIM6
BTBD3
FASTK
TATDN1
URGCP
TNKS1BP1
ATP5MF
RPL27
FOXP1
CSDE1
ZACN
OR2I1P
ZNF28
PKIG
SERPINA1
MRPL13
RPS7
PMEL
IFT140
UBP1
SMIM12
SRCAP
GSN
SECISBP2
COCH
CP
SLC30A5
RNF4
LTBP3
TJP2
GPR35
PRSS23
GUK1
DCDC2B
PLA2G2A
TRIM37
DENND4B
CREBBP
ASXL2
SLC39A6
UBP1
ASNSD1
TRMT112
CABIN1
ESYT2
POC1B-GALNT4
ATP2A2
TMCO1
MYCBP2
SLC35B1
PRAG1
KANSL1
SORBS2
PSMC3
GCA
ARID1A
MEF2D
TMEM200B
EDF1
RPL34
C19orf53
ARPC5L
NOTCH2NLA
RALGPS1
CEP85
TMA7
CBFA2T2
PHTF2
FAM177A1
TACC2
ZNF10
MTLN
NAP1L1
AHCTF1
IGF1R
NDUFS5
HDAC8
HMGN2
ACIN1
RPL37A
CBWD6
ZFAND6
GTF2A2
ZFHX3
HNRNPH3
ZMIZ1
RHOC
ZNF638
SYNPO
TAF1D
GPM6B
TPK1
FBXL17
HARS
HNRNPA3
SSBP3
ATG2A
PPP4C
PRMT7
PLEC
IGSF9
GMFG
RPL35A
CENPW
IP6K1
PEX5
INTS9
PPP4C
NFATC3
RPL11
PIGN
ATG4C
TFEB
RPL21
PRR13
SAMD12
VOPP1
AC091057.6
ASPSCR1
HNRNPA3
HECTD4
CBLN3
GPR22
ATXN2L
DOCK9
PLXNB2
NACA
CEP44
RPL36A
TAP2
NPIPB3
HSFX4
FGFR2
AP3B1
MYO10
ZNF720
HARS
CFAP36
EPB41L2
COX14
SEPT7
HIST1H3J
UQCRB
RNF145
MPND
PLCXD1
MEST
MX2
CEP57
ZNF567
RPL37
YAP1
CACNG8
ODC1
KMT2D
KAT6B
PPM1B
FASN
FANCL
RERE
RHBDF2
RNF128
SFT2D2
DISC1
TMEM223
RPL31
HMOX2
TANC2
APBB2
MED12
ARID1A
SRP14
HOMER3
PIK3CB
ZFPM1
GRIN2D
ZFHX2
CFAP73
FGGY
TUBB1
LEPR
NPIPB4
C6orf132
RUVBL1
TPM1
TRIOBP
TOMM7
ANKRD11
OXSR1
FAM210A
SMIM8
AC001226.2
FAM98B
STK24
KAT6A
AFDN
IFNGR1
PPP1R18
AC092718.8
CCDC175
AHDC1
DHCR24
ZNF320
AL354822.1
AFAP1
FUS
PRAG1
TBC1D15
HNRNPA2B1
SEPT9
NKD1
RAD52
YIPF1
TSPAN14
ADAR
ESRP1
NPIPB5
PARD3
PFDN5
DOC2A
PDCD5
ATXN10
HARS
BRD3OS
KMT2B
SEPT2
HIST1H4L
DYNC2H1
MRNIP
PFN1
TRIM7
USP48
DMTN
BCL11B
BTF3L4
COBL
CIRBP
ZC3H12C
FAM47E
RPL30
SYNC
XBP1
PCBP2
R3HCC1L
MRTFA
ARHGEF9
ERI1
RNF4
GPI
TCEAL4
CASP3
EML4
PTPN21
RNF213
ATRX
PTGDR2
NPC2
SYNE2
ERLIN2
SCAF1
BROX
RSPH9
DSP
NPIPB5
SMARCAD1
USP48
ASCC1
ZNF107
DCAF13
RNF38
PDCD4
ENTPD1
PIK3C2B
HCFC1
USP49
ANO1
ARHGAP12
MEMO1
ESRP1
MEN1
ANKRD6
TAF1C
PDX1
SAMD4B
MYBBP1A
NEK11
UBA52
TAB2
MAVS
RPL21
NEURL4
KDM6A
SMARCE1
ELMSAN1
AFDN
PILRB
SLC35A2
ZNF532
TRIM66
CD72
VPS35L
TXNDC11
ZFHX3
CD63
PHB
PHLDB2
MYO10
NLRP1
KRT8
MATN2
PI4KA
GMFB
ANP32B
TRIM27
NAA38
RNF111
RPL38
DRAP1
ESRP1
OCIAD1
RAB12
PPP1R27
ENY2
HNRNPH2
EP400
PARP9
SYK
CNOT9
HOXC6
ZNF761
DNAAF1
PKM
LARP7
NR4A1
PRELID1
TRMT112
SLC19A2
UBA52
PTPN2
NRF1
PAGE4
GAA
ZNF841
SMC1A
RNPS1
TMEM33
PPP1R13B
MBNL2
PHTF1
AMZ2
MRPL33
RPS23
YLPM1
TCP11L1
PTPN12
XRCC3
IPO8
VTA1
ZNF74
CHD4
EPS8
PTK2
FBXW7
UBXN1
MICAL3
MAST4
PITRM1
DCLRE1C
PRDX5
C8orf59
CFAP57
PTOV1
ARMCX4
TIMP1
CAST
WNT5B
HELZ2
KIAA0895
CSNK2B
SPAG9
CDH1
LTN1
DAZAP2
ZC3H4
SH3YL1
ZNF865
HNRNPM
RPS2
TNKS
ARMCX3
AAK1
CMIP
PON2
ZNF326
CTBP2
CFAP44
RPL36A
SH3D19
PKP4
TRRAP
DMTN
HELZ2
RPL13
SCARB2
TRIM4
S100A2
LITAF
HSFX3
SLC22A18
RAP1GAP
MUC1
UBE2D2
KDELR1
PPARG
RUVBL1
SLC22A23
ATRX
C7orf25
TMEM214
COA6
UCKL1
TTC21A
KIAA1211
NPIPB3
PCM1
SMARCA4
ACADM
HARBI1
PLXNB2
KDM4B
C5orf30
HNRNPUL1
POM121C
MEST
BCL11A
SMAD5
ACVR1B
EFCAB2
PTGES3
RANGAP1
PHKG1
SEC16A
PDCD10
CEACAM1
RAB7B
ADCY3
GRK6
GPAT4
HACD4
MORC2
RBM17
NAV2
ANKFY1
SON
PAFAH1B1
MYL6
FBXL8
CD55
LONP1
CDRT4
RPL13A
RRM2
PLCB1
BCAP31
PCDHGB5
SLC5A2
CRTAP
CREBBP
C2orf16
UQCRC2
IFNGR2
URM1
CANT1
SRPX2
DCAKD
SLC10A1
HIPK2
PLEC
ZNF18
CBFA2T2
EFNB2
STUB1
SMARCA4
AHNAK
HADHA
MEF2D
ALG11
C1QTNF3
HNRNPU
DHCR24
EFCAB10
SEZ6L2
BCAM
LIMA1
USP6NL
ELF1
IMMT
AFDN
ARID4B
AMN1
PABPC4
PTPRF
NDRG1
CCNK
WDHD1
RPL8
UBE2K
SH3D19
ZFAND6
BCLAF3
USP16
PRDM2
HADH
ADAM20
GEMIN2
GRAMD1A
POU5F2
PTMA
ZNF516
TULP2
PLEKHA7
TMEM80
HTATSF1
SERPINB6
M6PR
RPL28
PHKB
AGR2
MIDN
CREB3L2
SP110
KCNC3
PCDHGA12
TSFM
HDAC4
BCL9
SPNS2
MID1IP1
CAST
COL27A1
EXOSC8
BRD1
KDM6A
TCTN1
CTDNEP1
CGGBP1
KMT2A
SETD1A
SLC29A1
USP45
RAB12
AP3D1
MICAL1
MROH1
ASCC2
RBM33
CPT2
MEIS2
SLC7A7
ITGB1
TGFB1
ATP6V1G2
C7orf25
COPZ1
FAM81A
KRBA2
SH3GLB1
ST3GAL3
MPLKIP
TMCC3
OSBPL2
ZBTB43
CPOX
NCOR2
RAVER1
ZBED3
EPHX1
ALKBH6
FAS
KDM4C
USP48
KIAA1217
SOD2
STRBP
NFAT5
NAT9
PCMTD2
NPIPB3
SOCS4
PPP6C
UVSSA
GCSAM
LSS
HMGA2
MYCBP2
TAP2
RUNX1
TRIO
ABCB8
LTBP3
MMS19
TAF5L
USP21
ZNF3
TMEM218
KIAA1549
SERINC4
DIDO1
GRAMD1A
ORMDL1
PLEKHB2
FTO
CLK2
MAML1
ITSN1
2020-03-01
RNF4
TRIM3
SUCLA2
MECP2
RPL18
DBI
HNRNPD
MMEL1
PML
CHD1
LRP6
TAF1C
DALRD3
RPS6KA3
DTX2
RPL35
RUNX1
PALLD
TVP23C
